# Supplementary material for: Genomic epidemiology and the evolution of erm(B)-mediated macrolide resistance in Campylobacter
Source: Microb Genom. 2025 Oct 8;11(10):001528. doi: 10.1099/mgen.0.001528 (PMC12507524; doi:10.1099/mgen.0.001528)
Supplement: Uncited Table S1. [file mgen-11-01528-s002.xlsx]

## Sheet: Sheet1
Supplementary Table S1. List of isolates carrying the erm(B) gene used in this study.
Isolate id in BIGSdb	Isolate name	Source	Specie	Allele type of erm(B)	ST (MLST)	Clonal_complex (MLST)
18292	OXC6735	human	C. coli	2	1145	ST-828 complex
32553	H150660523	unknown	C. coli	3	1586	ST-828 complex
32567	H150800838	unknown	C. coli	3	1586	ST-828 complex
34415	H153240293	unknown	C. coli	3	8327	ST-828 complex
47339	NWC228	human	C. coli	3	1586	ST-828 complex
50917	OXC10341	human	C. jejuni	3	7182	Unassigned
62559	SH-CCD12C136	human	C. coli	3	1145	ST-828 complex
62560	SH-CCH11C314	chicken	C. coli	3	860	ST-828 complex
62561	ZJ2013CCHD50	chicken	C. coli	3	7468	ST-828 complex
62562	SH-CCH11C311	chicken	C. coli	2	1121	ST-1150 complex
62563	SH-CCH11C334	chicken	C. coli	3	860	ST-828 complex
62564	SH-CCH11C390	chicken	C. coli	3	6322	Unassigned
62565	SH-CCH11C605	chicken	C. coli	3	6322	Unassigned
62566	SH-CCF11C627	chicken	C. coli	3	6322	Unassigned
62567	SH-CCD11C671	human	C. coli	3	872	ST-828 complex
62568	SH-CCHF12C088	chicken	C. coli	3	1145	ST-828 complex
62569	SH-CCD12C100	human	C. coli	4	1145	ST-828 complex
79454	SP17-196	unknown	C. jejuni	3	10362	Unassigned
80283	19W1001H1	human	C. jejuni	3	9968	Unassigned
82220	2016AY-0580	human	C. jejuni	7	10429	ST-661 complex
82334	PNUSAC004874	unknown	C. jejuni	3	9675	Unassigned
82760	2017D-0044	unknown	C. coli	8	828	ST-828 complex
83879	PNUSAC002072	unknown	C. jejuni	3	9968	Unassigned
86583	PNUSAC002150	unknown	C. jejuni	3	2274	Unassigned
88964	PNUSAC008367	unknown	C. coli	3	10695	ST-1150 complex
105521	18V1065H1	human	C. coli	3	10161	ST-828 complex
105960	R18.0424	unknown	C. coli	3	10478	Unassigned
105965	R18.1992	unknown	C. jejuni	3	10490	ST-354 complex
105989	R17.2191	unknown	C. jejuni	3	10536	Unassigned
106316	YZU1775.clean.fasta	chicken	C. jejuni	2	10318	Unassigned
106360	QL_1_15	pig	C. coli	3	10641	ST-828 complex
106376	YZU0762	environment	C. coli	3	10674	ST-828 complex
106383	YZU0730	chicken	C. coli	3	10674	ST-828 complex
106384	YZU0768	environment	C. coli	3	10674	ST-828 complex
106439	01-0549	human	C. coli	3	5507	ST-828 complex
106455	01-0848	human	C. coli	3	1145	ST-828 complex
106506	02-1481	human	C. coli	3	6148	Unassigned
106525	02-1742	human	C. coli	3	1625	ST-828 complex
106562	03-0396	human	C. coli	3	1145	ST-828 complex
106563	03-0399	human	C. coli	3	1145	ST-828 complex
106585	02-1732	human	C. coli	3	1625	ST-828 complex
106608	03-0552	human	C. jejuni	2	6494	ST-353 complex
106623	03-0704	human	C. coli	3	1121	ST-1150 complex
106669	BCB22987	human	C. coli	3	5695	Unassigned
106715	74-G-331	other animal	C. coli	3	12652	ST-828 complex
107994	7128	human	C. coli	3	5507	ST-828 complex
108010	7145	human	C. coli	3	1145	ST-828 complex
108058	7202	human	C. coli	3	6148	Unassigned
108076	7223	human	C. coli	3	1625	ST-828 complex
108109	7269	human	C. coli	3	1145	ST-828 complex
108110	7270	human	C. coli	3	1145	ST-828 complex
108132	7438	human	C. coli	3	1625	ST-828 complex
108153	7462	human	C. jejuni	2	6494	ST-353 complex
108168	7477	human	C. coli	3	1121	ST-1150 complex
108214	7525	human	C. coli	3	5695	Unassigned
108260	7575	other animal	C. coli	3	12652	ST-828 complex
111044	C57	chicken	C. coli	4	5511	ST-828 complex
112341	R21.2573	unknown	C. jejuni	3	11792	Unassigned
112342	R22.0181	human	C. jejuni	3	11795	Unassigned
112347	R22.0316	human	C. jejuni	3	11808	Unassigned
112350	R22.0345	human	C. jejuni	3	11810	Unassigned
112366	R22.1353	human	C. jejuni	3	11825	Unassigned
113228	2020WQ268	chicken	C. coli	3	11993	ST-828 complex
114396	bigsid_6523	human	C. jejuni	3	45	ST-45 complex
116015	R22.0054	chicken	C. jejuni	9	12385	Unassigned
116023	R22.0646	chicken	C. coli	3	12388	ST-828 complex
116024	R22.0654	chicken	C. jejuni	3	12349	Unassigned
116029	R22.1016	chicken	C. jejuni	3	12353	Unassigned
116035	R22.1411	unknown	C. coli	3	12357	ST-828 complex
116039	R22.1588	human	C. jejuni	3	12382	Unassigned
116043	R22.2535	chicken	C. jejuni	3	12383	ST-353 complex
116045	R22.3515	chicken	C. jejuni	3	12354	Unassigned
116048	R22.2078	chicken	C. jejuni	3	12365	Unassigned
116068	R22.0653	chicken	C. coli	3	12419	Unassigned
116450	X219	chicken	C. jejuni	3	12805	Unassigned
116465	S052	chicken	C. jejuni	2	12962	Unassigned
143442	H01	chicken	C. coli	4	13531	ST-828 complex
145214	1045	human	C. coli	4	13951	ST-828 complex
145219	1095	human	C. coli	3	14023	ST-828 complex
145243	1246	human	C. coli	3	14015	ST-828 complex
145246	908	human	C. coli	3	3753	ST-828 complex
145251	X104	chicken	C. coli	2	902	ST-828 complex
145255	X175	chicken	C. coli	3	13980	ST-828 complex
145257	X178	chicken	C. coli	3	11993	ST-828 complex
145263	X229	chicken	C. coli	3	13963	ST-828 complex
145273	X327	chicken	C. coli	3	10308	ST-828 complex
146261	842X	human	C. coli	3	11388	ST-828 complex
147098	CB20123	chicken	C. jejuni	2	9044	Unassigned
147104	ICDCCC-SHCCH11C314	chicken	C. coli	3	860	ST-828 complex
147106	HN-CCD07046	human	C. coli	3	5517	ST-828 complex
147114	BC	chicken	C. jejuni	3	14072	Unassigned
147130	16SHKX65C	chicken	C. coli	3	1055	ST-828 complex
147131	18QD2YX23C	duck	C. coli	3	825	ST-828 complex
147132	18QD2YX27C	duck	C. coli	3	825	ST-828 complex
147133	18QD2YX13C	duck	C. coli	3	825	ST-828 complex
147135	18QD2YX32C	duck	C. coli	3	825	ST-828 complex
147136	18QD2YX31C	duck	C. coli	3	825	ST-828 complex
147137	18QD2YX29C	duck	C. coli	3	825	ST-828 complex
147165	R18.1828	human	C. coli	3	5506	ST-828 complex
147166	R19.1157	human	C. coli	3	1145	ST-828 complex
147172	C203018	chicken	C. coli	3	3753	ST-828 complex
147173	C203110	chicken	C. coli	3	3753	ST-828 complex
147174	C203112	chicken	C. coli	3	825	ST-828 complex
147177	C203016	chicken	C. coli	3	3753	ST-828 complex
147179	C203115	chicken	C. coli	3	3753	ST-828 complex
147198	YZU0714	human	C. jejuni	3	8725	Unassigned
147209	CCHN2011023	chicken	C. coli	3	5191	ST-828 complex
147211	X047	chicken	C. coli	5	3753	ST-828 complex
147212	X064	chicken	C. coli	2	825	ST-828 complex
147220	S009	chicken	C. coli	3	825	ST-828 complex
147221	660	human	C. coli	3	872	ST-828 complex
147223	593	human	C. coli	3	872	ST-828 complex
147227	514	human	C. coli	3	872	ST-828 complex
147230	477	human	C. coli	3	872	ST-828 complex
147234	370	human	C. coli	3	5507	ST-828 complex
147238	247	human	C. coli	3	872	ST-828 complex
147246	142	human	C. coli	3	7468	ST-828 complex
147251	619	human	C. coli	3	11900	ST-828 complex
147254	CCHN2011027	chicken	C. coli	3	5191	ST-828 complex
147255	X044	chicken	C. coli	3	872	ST-828 complex
147257	X006	chicken	C. coli	3	3753	ST-828 complex
147258	S036	chicken	C. coli	3	1145	ST-828 complex
147261	653	human	C. coli	2	825	ST-828 complex
147262	635	human	C. coli	3	1145	ST-828 complex
147263	614	human	C. coli	3	872	ST-828 complex
147264	633	human	C. coli	3	872	ST-828 complex
147267	534	human	C. coli	3	1145	ST-828 complex
147273	256	human	C. coli	3	1055	ST-828 complex
147274	244	human	C. coli	3	1055	ST-828 complex
147286	455	human	C. coli	3	14078	ST-828 complex
147287	348	human	C. coli	2	11132	ST-828 complex
147288	CCHN2011022	chicken	C. coli	3	5191	ST-828 complex
147289	X045	chicken	C. coli	3	872	ST-828 complex
147296	S018	chicken	C. coli	3	825	ST-828 complex
147297	S010	chicken	C. coli	3	825	ST-828 complex
147301	594	human	C. coli	2	7266	ST-1150 complex
147302	515	human	C. coli	3	860	ST-828 complex
147304	419	human	C. coli	3	5506	ST-828 complex
147311	353	human	C. coli	2	902	ST-828 complex
147314	251	human	C. coli	3	3753	ST-828 complex
147320	66	human	C. coli	3	9974	Unassigned
147332	S035	chicken	C. coli	3	1145	ST-828 complex
147337	426	human	C. coli	3	1145	ST-828 complex
147343	320	human	C. coli	3	1145	ST-828 complex
147344	257	human	C. coli	3	1145	ST-828 complex
147345	254	human	C. coli	3	3753	ST-828 complex
147353	308	human	C. coli	3	1055	ST-828 complex
147354	CCNB2101004	chicken	C. coli	3	830	ST-828 complex
147357	CCJD2010039	chicken	C. coli	3	825	ST-828 complex
147358	CCJD2010028	chicken	C. coli	3	1145	ST-828 complex
147360	CCHU2011008	chicken	C. coli	2	872	ST-828 complex
147385	CCJD2010013	chicken	C. coli	4	1145	ST-828 complex
147389	CCHN2011026	chicken	C. coli	3	5191	ST-828 complex
147406	CCNB2101001	chicken	C. coli	3	830	ST-828 complex
147408	CCJD2010038	chicken	C. coli	3	825	ST-828 complex
147412	CCHN2011025	chicken	C. coli	3	5191	ST-828 complex
147431	CCNB2101005	chicken	C. coli	3	830	ST-828 complex
147432	CCJD2010046	chicken	C. coli	3	3753	ST-828 complex
147433	CCJD2010047	chicken	C. coli	3	3753	ST-828 complex
147435	CCJD2010031	chicken	C. coli	3	11891	Unassigned
147448	CCJD2010003	chicken	C. coli	3	1145	ST-828 complex
147453	SH15CH33	human	C. coli	3	1145	ST-828 complex
147454	c025	chicken	C. coli	3	6953	ST-1150 complex
147455	bai 10-2	chicken	C. coli	3	9085	ST-828 complex
147456	c027	chicken	C. coli	3	860	ST-828 complex
147457	hua12-1	chicken	C. coli	3	1055	ST-828 complex
147458	cc1-18-1	duck	C. coli	3	825	ST-828 complex
147489	SH15CH38	human	C. jejuni	2	2842	ST-353 complex
147490	cc2-5-1	duck	C. coli	3	825	ST-828 complex
147534	2020JZ54	pig	C. coli	3	825	ST-828 complex
147581	c021	chicken	C. jejuni	2	6962	Unassigned
147586	EE2H	goose	C. coli	3	11513	Unassigned
147597	EE2M	goose	C. coli	3	11513	Unassigned
147710	CC20JX12	pig	C. coli	3	12013	Unassigned
147720	YZU0747	chicken	C. coli	5	1666	ST-828 complex
147722	YZU0735	chicken	C. coli	3	3236	ST-828 complex
147723	YZU0769	environment	C. coli	3	1666	ST-828 complex
147729	YZU0755	chicken	C. coli	5	1666	ST-828 complex
147730	YZU0738	chicken	C. coli	3	1145	ST-828 complex
147739	HJL0147	chicken	C. coli	3	1145	ST-828 complex
147741	HJL0110	chicken	C. coli	3	1145	ST-828 complex
147745	HJL0089	chicken	C. coli	3	1145	ST-828 complex
147751	HJL0142	duck	C. coli	3	8736	ST-828 complex
147753	HJL0145	chicken	C. coli	3	1145	ST-828 complex
147755	HJL0100	chicken	C. coli	3	5507	ST-828 complex
147757	HJL0090	chicken	C. coli	3	872	ST-828 complex
147759	HJL0077	chicken	C. coli	3	825	ST-828 complex
147761	HJL0125	goose	C. coli	3	872	ST-828 complex
147762	HJL0117	goose	C. coli	3	8737	ST-828 complex
147766	HJL0085	chicken	C. coli	3	1145	ST-828 complex
147770	HJL0141	chicken	C. coli	3	3236	ST-828 complex
147771	HJL0103	chicken	C. coli	3	825	ST-828 complex
147798	YZU-178	environment	C. jejuni	2	10318	Unassigned
147855	S2022769	chicken	C. coli	3	825	ST-828 complex
147860	S2022730	human	C. coli	2	9743	ST-828 complex
147871	S2022737	duck	C. coli	3	1145	ST-828 complex
147872	S2022741	chicken	C. coli	2	829	ST-828 complex
147881	S2022761	chicken	C. coli	3	872	ST-828 complex
147887	S2022745	chicken	C. coli	3	828	ST-828 complex
147897	JZ10	chicken	C. coli	3	872	ST-828 complex
147898	JZ09	chicken	C. coli	3	872	ST-828 complex
147899	JZ08	chicken	C. coli	3	872	ST-828 complex
147921	CB18157	human	C. coli	3	1121	ST-1150 complex
147925	CB19420	human	C. coli	11	902	ST-828 complex
147926	CB20138	human	C. coli	2	5512	ST-828 complex
147927	CB21161	human	C. coli	3	3753	ST-828 complex
147942	CB23003	human	C. coli	4	5511	ST-828 complex
147944	CB23176	human	C. coli	3	1145	ST-828 complex
148343	CB21133	human	C. jejuni	2	14136	Unassigned
148468	CB12005	human	C. coli	3	11684	ST-828 complex
148469	CB12015	human	C. coli	3	11698	ST-828 complex
148476	CB15070	chicken	C. coli	4	3753	ST-828 complex
148480	CB16086	human	C. coli	3	11699	ST-828 complex
148483	CB17008	human	C. coli	10	1586	ST-828 complex
148484	CB17034	human	C. coli	3	872	ST-828 complex
148488	CB17052	human	C. coli	4	1145	ST-828 complex
148493	CB17117	human	C. coli	3	1145	ST-828 complex
148494	CB17118	human	C. coli	3	1145	ST-828 complex
148495	CB17158	human	C. coli	5	3753	ST-828 complex
148496	CB17166	human	C. coli	3	1145	ST-828 complex
148497	CB17191	human	C. coli	3	825	ST-828 complex
148498	CB18008	human	C. coli	3	860	ST-828 complex
148501	CB18027	human	C. coli	3	1055	ST-828 complex
148506	CB18063	human	C. coli	2	902	ST-828 complex
148510	CB18141	human	C. coli	2	872	ST-828 complex
148511	CB18163	human	C. coli	2	872	ST-828 complex
148513	CB18214	human	C. coli	3	1145	ST-828 complex
148514	CB18230	human	C. coli	3	1145	ST-828 complex
148516	CB19029	human	C. coli	3	825	ST-828 complex
148524	CB19076	human	C. coli	3	872	ST-828 complex
148525	CB19133	human	C. coli	4	9034	Unassigned
148529	CB19153	human	C. coli	3	3753	ST-828 complex
148530	CB19156	human	C. coli	4	1145	ST-828 complex
148533	CB19414	human	C. coli	4	9627	ST-828 complex
148536	CB19447	human	C. coli	3	872	ST-828 complex
148537	CB19462	human	C. coli	3	1145	ST-828 complex
148538	CB19463	human	C. coli	3	3753	ST-828 complex
148541	CB19500	human	C. coli	3	872	ST-828 complex
148542	CB19517	human	C. coli	2	1055	ST-828 complex
148543	CB19519	human	C. coli	3	872	ST-828 complex
148544	CB20106	human	C. coli	2	825	ST-828 complex
148546	CB20125	human	C. coli	3	872	ST-828 complex
148551	CB20177	human	C. coli	10	9035	Unassigned
148553	CB21006	human	C. coli	11	1145	ST-828 complex
148554	CB21017	human	C. coli	3	14156	ST-1150 complex
148557	CB21030	human	C. coli	3	3753	ST-828 complex
148560	CB21094	human	C. coli	3	13947	ST-828 complex
148568	CB21146	human	C. coli	3	828	ST-828 complex
148574	CB23059	human	C. coli	3	1586	ST-828 complex
148575	CB23064	human	C. coli	3	5191	ST-828 complex
148577	CB23088	human	C. coli	3	3753	ST-828 complex
148580	CB23115	human	C. coli	3	825	ST-828 complex
148583	CB23128	human	C. coli	2	14145	ST-828 complex
148586	CB23177	human	C. coli	3	1586	ST-828 complex
148589	CB23191	human	C. coli	3	5507	ST-828 complex
148590	CB23200	human	C. coli	2	902	ST-828 complex
149423	2019/0773	human	C. coli	3	860	ST-828 complex
149424	2018/1149	human	C. coli	15	14215	ST-828 complex
149425	2017/0180	human	C. coli	3	872	ST-828 complex
