# Supplementary material for: Genomic epidemiology and the evolution of erm(B)-mediated macrolide resistance in Campylobacter
Source: Microb Genom. 2025 Oct 8;11(10):001528. doi: 10.1099/mgen.0.001528 (PMC12507524; doi:10.1099/mgen.0.001528)
Supplement: Uncited Table S2. [file mgen-11-01528-s003.xlsx]

## Sheet: Sheet1
Supplementary Table S2. C. jejuni isolates used for pangenome-wide association analysis.
Isolate id in BIGSdb	Isolate name	Country	Source	Species	Allele type of erm(B)	ST (MLST)	clonal_complex (MLST)
48	NCTC11168	UK	human stool	C. jejuni		43	ST-21 complex
1220	81116	UK	human stool	C. jejuni		267	ST-283 complex
1481	81-176	USA	human stool	C. jejuni		604	ST-42 complex
1791	D5157	USA	human stool	C. jejuni		679	ST-45 complex
1793	D2643	USA	human stool	C. jejuni		8	ST-21 complex
1820	D0445	USA	human stool	C. jejuni		22	ST-22 complex
1825	D5163	USA	human stool	C. jejuni		41	ST-41 complex
1844	D5478	USA	human stool	C. jejuni		48	ST-48 complex
1850	D2253	USA	human stool	C. jejuni		122	ST-206 complex
2245	00-1597	Canada	human stool	C. jejuni		930
2672	H140940808	UK [England]	human stool	C. jejuni		354	ST-354 complex
2675	H142240928	UK [England]	human stool	C. jejuni		464	ST-464 complex
2691	UoH6497	Finland	chicken	C. jejuni		45	ST-45 complex
5863	OXC6	UK [England]	human stool	C. jejuni		584	ST-257 complex
5864	OXC7	UK [England]	human stool	C. jejuni		51	ST-443 complex
5881	OXC24	UK [England]	human stool	C. jejuni		574	ST-574 complex
5892	OXC35	UK [England]	human stool	C. jejuni		874	ST-443 complex
5894	OXC37	UK [England]	human stool	C. jejuni		859	ST-443 complex
5900	OXC43	UK [England]	human stool	C. jejuni		5	ST-353 complex
5912	OXC55	UK [England]	human stool	C. jejuni		267	ST-283 complex
5938	OXC81	UK [England]	human stool	C. jejuni		856	ST-21 complex
5960	OXC103	UK [England]	human stool	C. jejuni		658	ST-658 complex
5968	OXC111	UK [England]	human stool	C. jejuni		573	ST-573 complex
5985	OXC128	UK [England]	human stool	C. jejuni		875	ST-446 complex
5998	OXC141	UK [England]	human stool	C. jejuni		61	ST-61 complex
6040	OXC183	UK [England]	human stool	C. jejuni		878	ST-354 complex
6044	OXC187	UK [England]	human stool	C. jejuni		49	ST-49 complex
6050	OXC193	UK [England]	human stool	C. jejuni		880	ST-581 complex
6055	OXC198	UK [England]	human stool	C. jejuni		606	ST-460 complex
6059	OXC202	UK [England]	human stool	C. jejuni		508	ST-508 complex
6069	OXC212	UK [England]	human stool	C. jejuni		446	ST-446 complex
6074	OXC217	UK [England]	human stool	C. jejuni		52	ST-52 complex
6075	OXC218	UK [England]	human stool	C. jejuni		403	ST-403 complex
6081	OXC224	UK [England]	human stool	C. jejuni		475	ST-48 complex
6089	OXC232	UK [England]	human stool	C. jejuni		270	ST-403 complex
6106	OXC249	UK [England]	human stool	C. jejuni		904	ST-607 complex
6119	OXC262	UK [England]	human stool	C. jejuni		921	ST-22 complex
6127	OXC270	UK [England]	human stool	C. jejuni		607	ST-607 complex
6153	OXC296	UK [England]	human stool	C. jejuni		919	ST-574 complex
6190	OXC333	UK [England]	human stool	C. jejuni		227	ST-206 complex
6196	OXC339	UK [England]	human stool	C. jejuni		27	ST-362 complex
6203	OXC346	UK [England]	human stool	C. jejuni		257	ST-257 complex
6204	OXC347	UK [England]	human stool	C. jejuni		574	ST-574 complex
6206	OXC349	UK [England]	human stool	C. jejuni		1395	ST-658 complex
6274	OXC417	UK [England]	human stool	C. jejuni		443	ST-443 complex
6308	OXC451	UK [England]	human stool	C. jejuni		450	ST-446 complex
6314	OXC457	UK [England]	human stool	C. jejuni		1375	ST-354 complex
6331	OXC474	UK [England]	human stool	C. jejuni		814	ST-661 complex
6338	OXC481	UK [England]	human stool	C. jejuni		574	ST-574 complex
6340	OXC483	UK [England]	human stool	C. jejuni		1078	ST-443 complex
6388	OXC531	UK [England]	human stool	C. jejuni		1301	ST-692 complex
6416	OXC559	UK [England]	human stool	C. jejuni		775	ST-52 complex
6417	OXC560	UK [England]	human stool	C. jejuni		42	ST-42 complex
8174	PO-19-9	China	human stool	C. jejuni		4344	ST-574 complex
11031	D7403	USA		C. jejuni		5068	ST-42 complex
12881	OXC6546	UK [England]	human stool	C. jejuni		449	ST-581 complex
12896	OXC6561	UK [England]	human stool	C. jejuni		132	ST-508 complex
12910	OXC6575	UK [England]	human stool	C. jejuni		5	ST-353 complex
12916	OXC6579	UK [England]	human stool	C. jejuni		61	ST-61 complex
12917	OXC6580	UK [England]	human stool	C. jejuni		572	ST-206 complex
12919	OXC6582	UK [England]	human stool	C. jejuni		2030	ST-257 complex
13782	OXC1211	UK [England]	human stool	C. jejuni		661	ST-661 complex
14400	OXC2028	UK [England]	human stool	C. jejuni		4057	ST-574 complex
14446	OXC2083	UK [England]	human stool	C. jejuni		51	ST-443 complex
14491	OXC2139	UK [England]	human stool	C. jejuni		1716	ST-607 complex
14558	OXC2255	UK [England]	human stool	C. jejuni		61	ST-61 complex
14562	OXC2264	UK [England]	human stool	C. jejuni		46	ST-206 complex
14636	OXC2377	UK [England]	human stool	C. jejuni		2091	ST-52 complex
14656	OXC2418	UK [England]	human stool	C. jejuni		775	ST-52 complex
14715	OXC2498	UK [England]	human stool	C. jejuni		50	ST-21 complex
14756	OXC2557	UK [England]	human stool	C. jejuni		257	ST-257 complex
14794	OXC2598	UK [England]	human stool	C. jejuni		2104	ST-206 complex
14797	OXC2601	UK [England]	human stool	C. jejuni		4682	ST-433 complex
14809	OXC2617	UK [England]	human stool	C. jejuni		677	ST-677 complex
14821	OXC2630	UK [England]	human stool	C. jejuni		1301	ST-692 complex
14836	OXC2652	UK [England]	human stool	C. jejuni		42	ST-42 complex
14911	OXC2749	UK [England]	human stool	C. jejuni		2092	ST-581 complex
14947	OXC2805	UK [England]	human stool	C. jejuni		1751	ST-42 complex
14998	OXC2877	UK [England]	human stool	C. jejuni		4055	ST-42 complex
16047	OXC236	UK [England]	human stool	C. jejuni		4293	ST-464 complex
16058	OXC6261	UK [England]	human stool	C. jejuni		5717	ST-1034 complex
16091	OXC6294	UK [England]	human stool	C. jejuni		583	ST-45 complex
16222	OXC6427	UK [England]	human stool	C. jejuni		2844	ST-460 complex
16226	OXC6431	UK [England]	human stool	C. jejuni		1709	ST-1034 complex
16258	OXC6466	UK [England]	human stool	C. jejuni		904	ST-607 complex
18182	RM1221	USA	chicken	C. jejuni		354	ST-354 complex
18233	OXC6676	UK [England]	human stool	C. jejuni		5809	ST-206 complex
18325	OXC6768	UK [England]	human stool	C. jejuni		2275	ST-52 complex
21134	OXC6960	UK [England]	human stool	C. jejuni		4056	ST-607 complex
21336	OXC5368	UK [England]	human stool	C. jejuni		5483	ST-49 complex
21340	OXC5373	UK [England]	human stool	C. jejuni		273	ST-206 complex
21360	OXC5404	UK [England]	human stool	C. jejuni		5152	ST-702 complex
21363	OXC5407	UK [England]	human stool	C. jejuni		5154	ST-1332 complex
21396	OXC5459	UK [England]	human stool	C. jejuni		5136	ST-464 complex
21411	OXC5480	UK [England]	human stool	C. jejuni		2122	ST-353 complex
21416	OXC5669	UK [England]	human stool	C. jejuni		5153	ST-702 complex
21421	OXC5674	UK [England]	human stool	C. jejuni		52	ST-52 complex
22259	OXC7075	UK [England]	human stool	C. jejuni		1076	ST-61 complex
22296	OXC7255	UK [England]	human stool	C. jejuni		6234	ST-283 complex
22688	OXC7197	UK [England]	human stool	C. jejuni		49	ST-49 complex
23514	OXC5628	UK [England]	human stool	C. jejuni		50	ST-21 complex
23884	OXC7344	UK [England]	human stool	C. jejuni		334	ST-45 complex
24097	OXC4655	UK [England]	human stool	C. jejuni		354	ST-354 complex
24173	OXC6566_V2	UK [England]	human stool	C. jejuni		5	ST-353 complex
24251	W260a	New Zealand	environmental waters	C. jejuni		2381
24999	OXC7864	UK [England]	human stool	C. jejuni		432	ST-61 complex
25063	OXC7938	UK [England]	human stool	C. jejuni		1738	ST-61 complex
25088	OXC4658	UK [England]	human stool	C. jejuni		61	ST-61 complex
25380	OXC7964	UK [England]	human stool	C. jejuni		432	ST-61 complex
25406	OXC8001	UK [England]	human stool	C. jejuni		945	ST-1287 complex
25462	OXC8132	UK [England]	human stool	C. jejuni		883	ST-21 complex
26052	Dg280	UK	other animal	C. jejuni		2574	ST-433 complex
27959	OXC8263	UK [England]	human stool	C. jejuni		6985	ST-61 complex
27989	OXC8298	UK [England]	human stool	C. jejuni		7179	ST-49 complex
28659	OXC8466	UK [England]	human stool	C. jejuni		220	ST-179 complex
28744	OXC8555	UK [England]	human stool	C. jejuni		42	ST-42 complex
28815	B0200	UK [Scotland]	cattle	C. jejuni		7188	ST-61 complex
28863	C131690	Luxembourg	human stool	C. jejuni		3155	ST-354 complex
28864	C131405	Luxembourg	human stool	C. jejuni		354	ST-354 complex
28874	E110057	Luxembourg	environmental waters	C. jejuni		50	ST-21 complex
30577	OXC8893	UK [England]	human stool	C. jejuni		581	ST-581 complex
30614	OXC8931	UK [England]	human stool	C. jejuni		1751	ST-42 complex
30704	OXC9025	UK [England]	human stool	C. jejuni		441
30706	OXC9027	UK [England]	human stool	C. jejuni		2274
30781	OXC9102	UK [England]	human stool	C. jejuni		5136	ST-464 complex
30807	OXC9128	UK [England]	human stool	C. jejuni		45	ST-45 complex
30978	OXC9305	UK [England]	human stool	C. jejuni		3925	ST-1275 complex
31121	H134560185	UK [England]	human blood culture	C. jejuni		574	ST-574 complex
31174	OXC9355	UK [England]	human stool	C. jejuni		48	ST-48 complex
32593	H150660552	UK		C. jejuni		1751	ST-42 complex
32868	OXC9812	UK [England]	human stool	C. jejuni		42	ST-42 complex
32885	OXC9829	UK [England]	human stool	C. jejuni		3544	ST-581 complex
32889	OXC9833	UK [England]	human stool	C. jejuni		8342	ST-42 complex
33111	B0437	UK [Scotland]	cattle	C. jejuni		7754	ST-952 complex
33122	OXC5415X	UK [England]	human stool	C. jejuni		400	ST-353 complex
33936	Uoh_CB293	Finland	wild bird	C. jejuni		7808	ST-952 complex
34471	OXC9939	UK [England]	human stool	C. jejuni		814	ST-661 complex
34503	OXC9971	UK [England]	human stool	C. jejuni		8345	ST-42 complex
35285	Cj129-258	USA	cattle	C. jejuni		459	ST-42 complex
35292	CjLMG23357	The Netherlands	environmental waters	C. jejuni		4883	ST-1275 complex
35293	CjATCC33560T	Belgium	cattle	C. jejuni		403	ST-403 complex
35318	CjLMG23211	Belgium	chicken	C. jejuni		220	ST-179 complex
38538	ARI1618	UK [Scotland]	human stool	C. jejuni		403	ST-403 complex
38675	ARI1780	UK [Scotland]	human stool	C. jejuni		2341	ST-61 complex
39285	ARI2478	UK [Scotland]	human stool	C. jejuni		432	ST-61 complex
39662	ARI2880	UK [Scotland]	human stool	C. jejuni		1044	ST-658 complex
39819	C0485	UK [Scotland]	chicken	C. jejuni		658	ST-658 complex
39825	C0494	UK [Scotland]	chicken	C. jejuni		814	ST-661 complex
39837	C0511	UK [Scotland]	chicken	C. jejuni		354	ST-354 complex
39861	C0558	UK [Scotland]	chicken	C. jejuni		48	ST-48 complex
39906	C0618	UK [Scotland]	chicken	C. jejuni		945	ST-1287 complex
39918	C0632	UK [Scotland]	chicken	C. jejuni		22	ST-22 complex
39923	C0643	UK [Scotland]	chicken	C. jejuni		696	ST-1332 complex
39961	C0686	UK [Scotland]	chicken	C. jejuni		574	ST-574 complex
39968	C0695	UK [Scotland]	chicken	C. jejuni		51	ST-443 complex
39996	S0557	UK [Scotland]	cattle	C. jejuni		38	ST-48 complex
40181	S0895	UK [Scotland]	sheep	C. jejuni		206	ST-206 complex
40214	S0938	UK [Scotland]	sheep	C. jejuni		22	ST-22 complex
40233	S0964	UK [Scotland]	sheep	C. jejuni		61	ST-61 complex
40234	S0966	UK [Scotland]	sheep	C. jejuni		48	ST-48 complex
40458	B0254	UK [Scotland]	cattle	C. jejuni		934
40465	C0564	UK [Scotland]	chicken	C. jejuni		257	ST-257 complex
40511	C0785	UK [Scotland]	chicken	C. jejuni		573	ST-573 complex
40544	C0831	UK [Scotland]	chicken	C. jejuni		4430
40554	C0843	UK [Scotland]	turkey	C. jejuni		990	ST-257 complex
40583	S1002	UK [Scotland]	sheep	C. jejuni		262	ST-21 complex
40692	ARI3092	UK [Scotland]	human stool	C. jejuni		7750	ST-21 complex
40760	ARI3172	UK [Scotland]	human stool	C. jejuni		573	ST-573 complex
40942	B0283	UK [Scotland]	cattle	C. jejuni		22	ST-22 complex
41046	C0871	UK [Scotland]	chicken	C. jejuni		51	ST-443 complex
41366	ARI3424	UK [Scotland]	human stool	C. jejuni		22	ST-22 complex
41623	C0985	UK [Scotland]	turkey	C. jejuni		583	ST-45 complex
41625	C0987	UK [Scotland]	turkey	C. jejuni		5092	ST-433 complex
41721	C1105	UK [Scotland]	chicken	C. jejuni		1044	ST-658 complex
41754	C1148	UK [Scotland]	turkey	C. jejuni		2568	ST-661 complex
41762	S0637	UK [Scotland]	cattle	C. jejuni		257	ST-257 complex
41896	ARI3607	UK [Scotland]	human stool	C. jejuni		658	ST-658 complex
41954	ARI3667	UK [Scotland]	human stool	C. jejuni		1519	ST-21 complex
42256	C1293	UK [Scotland]	turkey	C. jejuni		354	ST-354 complex
42390	C1469	UK [Scotland]	chicken	C. jejuni		42	ST-42 complex
42467	C1546	UK [Scotland]	chicken	C. jejuni		50	ST-21 complex
42532	W0004	UK [Scotland]	wild bird	C. jejuni		682	ST-682 complex
42534	W0007	UK [Scotland]	wild bird	C. jejuni		563	ST-177 complex
42540	W0017	UK [Scotland]	wild bird	C. jejuni		683
42589	ARI1459	UK [Scotland]	human stool	C. jejuni		2274
43004	ARI1185	UK [Scotland]	human stool	C. jejuni		61	ST-61 complex
43065	ARI1249	UK [Scotland]	human stool	C. jejuni		6959	ST-48 complex
43107	ARI1294	UK [Scotland]	human stool	C. jejuni		161	ST-52 complex
43121	ARI1308	UK [Scotland]	human stool	C. jejuni		5794	ST-443 complex
43250	ARI0824	UK [Scotland]	human stool	C. jejuni		51	ST-443 complex
43265	ARI0840	UK [Scotland]	human stool	C. jejuni		2091	ST-52 complex
43447	C0415	UK [Scotland]	chicken	C. jejuni		19	ST-21 complex
43485	C0459	UK [Scotland]	chicken	C. jejuni		945	ST-1287 complex
43585	S0792	UK [Scotland]	sheep	C. jejuni		206	ST-206 complex
43785	ACP840	UK	chicken	C. jejuni		2106	ST-52 complex
43797	OXC10070	UK [England]	human stool	C. jejuni		6676	ST-460 complex
43806	OXC10069	UK [England]	human stool	C. jejuni		161	ST-52 complex
46011	9814	Finland	chicken	C. jejuni		45	ST-45 complex
46087	6733	Finland	chicken	C. jejuni		677	ST-677 complex
46097	K29	Finland	human stool	C. jejuni		677	ST-677 complex
46556	P3-2209	Japan	wild bird	C. jejuni		2209	ST-179 complex
47308	ACP834	UK	chicken	C. jejuni		696	ST-1332 complex
47359	OXC10136	UK [England]	human stool	C. jejuni		572	ST-206 complex
47410	41902	USA	human unspecified	C. jejuni		8171	ST-52 complex
47568	APHAP94	UK	chicken	C. jejuni		2844	ST-460 complex
47674	ACP685	UK	chicken	C. jejuni		581	ST-581 complex
47715	OXC10152	UK [England]	human stool	C. jejuni		1919	ST-52 complex
47721	OXC10161	UK [England]	human stool	C. jejuni		8202	ST-283 complex
47846	ACP1073	UK	chicken	C. jejuni		312	ST-658 complex
47854	ACP1098	UK	chicken	C. jejuni		8365	ST-658 complex
47902	ACP502	UK	chicken	C. jejuni		7743	ST-661 complex
48285	ARI4153	UK [Scotland]	human stool	C. jejuni		658	ST-658 complex
48460	W0181	UK [Scotland]	wild bird	C. jejuni		5271	ST-1287 complex
50052	BCW_3807	USA	wild bird	C. jejuni		4202	ST-952 complex
50060	BCW_6873	USA	wild bird	C. jejuni		1224
50086	BCW_4322	USA	wild bird	C. jejuni		1540	ST-1275 complex
50199	NWC419	UK [England]	human stool	C. jejuni		581	ST-581 complex
50250	NWC437	UK [England]	human stool	C. jejuni		1044	ST-658 complex
50364	APHAC2	UK	chicken	C. jejuni		257	ST-257 complex
50377	APHAC15	UK	chicken	C. jejuni		8350	ST-661 complex
50632	NWC716	UK [England]	human stool	C. jejuni		1352	ST-1287 complex
50731	ACP139	UK	chicken	C. jejuni		702	ST-702 complex
50785	ACP19	UK	chicken	C. jejuni		3895	ST-353 complex
50917	OXC10341	UK [England]	human stool	C. jejuni	3	7182
51152	ACP212	UK	chicken	C. jejuni		6447	ST-952 complex
51216	ACP287	UK	chicken	C. jejuni		122	ST-206 complex
51392	NWC686	UK [England]	human stool	C. jejuni		132	ST-508 complex
51582	41_S39	Spain	chicken	C. jejuni		122	ST-206 complex
51586	45_S43	Spain	chicken	C. jejuni		2123	ST-362 complex
51602	62_S60	Spain	chicken	C. jejuni		47	ST-21 complex
51623	RC009	UK	chicken	C. jejuni		132	ST-508 complex
51633	RC104	UK	chicken	C. jejuni		4279	ST-1275 complex
56219	ARI4241	UK [Scotland]	human stool	C. jejuni		257	ST-257 complex
56267	NWC1220	UK [England]	human stool	C. jejuni		1268	ST-1275 complex
56477	C1575	UK [Scotland]	chicken	C. jejuni		583	ST-45 complex
57183	BCW_6922	USA	sheep	C. jejuni		8	ST-21 complex
57189	BCW_6929	USA	goat	C. jejuni		460	ST-460 complex
57470	BCW_4460	USA	other animal	C. jejuni		9259	ST-177 complex
57539	BCW_6891	USA	chicken	C. jejuni		6676	ST-460 complex
58398	OXC10618	UK [England]	human stool	C. jejuni		8885	ST-353 complex
58995	NWC1189	UK [England]	human stool	C. jejuni		6788	ST-1332 complex
59059	C2017	UK [Scotland]	chicken	C. jejuni		5136	ST-464 complex
59175	W262	UK [Scotland]	wild bird	C. jejuni		21	ST-21 complex
59215	FDI371	UK	duck	C. jejuni		2314	ST-1034 complex
59402	OXC10675	UK [England]	human stool	C. jejuni		5649	ST-21 complex
59697	NWC1400	UK [England]	human stool	C. jejuni		583	ST-45 complex
59767	OXC10798	UK [England]	human stool	C. jejuni		257	ST-257 complex
60406	CL95044_4.6.4	UK	starling	C. jejuni		1020	ST-682 complex
60409	goose3	UK	goose	C. jejuni		696	ST-1332 complex
60420	8697	UK	cattle	C. jejuni		334	ST-45 complex
60476	starling1020	UK	starling	C. jejuni		1020	ST-682 complex
60477	goose1033	UK	goose	C. jejuni		1033	ST-1034 complex
60557	W13	Canada	environmental waters	C. jejuni		693
60569	W25	Canada	environmental waters	C. jejuni		9353	ST-1034 complex
60570	W27	Canada	environmental waters	C. jejuni		267	ST-283 complex
60584	W40	Canada	environmental waters	C. jejuni		4186	ST-179 complex
60590	W46	Canada	environmental waters	C. jejuni		933	ST-403 complex
60900	P9-2209	Japan	wild bird	C. jejuni		2209	ST-179 complex
60922	VA12	Sweden	environmental waters	C. jejuni		637	ST-1275 complex
60940	BIGS00014	New Zealand	environmental waters	C. jejuni		2381
61012	F12M00566-a1	USA	cattle	C. jejuni		929	ST-257 complex
61019	F12M00560-a1	USA	cattle	C. jejuni		22	ST-22 complex
61125	OXC10897	UK [England]	human stool	C. jejuni		22	ST-22 complex
61386	NWC1619	UK [England]	human stool	C. jejuni		206	ST-206 complex
61407	FDI12	UK	chicken	C. jejuni		2258
61456	FDI65	UK	duck	C. jejuni		791
61606	FDI218	UK	duck	C. jejuni		1332	ST-1332 complex
61743	FDI348	UK	duck	C. jejuni		5152	ST-702 complex
62030	FSIS1609771	USA	cattle	C. jejuni		922
62412	C2122	France	chicken	C. jejuni		356	ST-353 complex
62446	CTA201	France	other animal	C. jejuni		9327	ST-403 complex
62451	CTA247	France	other animal	C. jejuni		403	ST-403 complex
62523	IFR0079	France	environmental waters	C. jejuni		677	ST-677 complex
62532	IFR0279	France	environmental waters	C. jejuni		6788	ST-1332 complex
62533	IFR0337	France	environmental waters	C. jejuni		1347	ST-1347 complex
62543	IFR0830	France	environmental waters	C. jejuni		177	ST-177 complex
62547	IFR0870	France	environmental waters	C. jejuni		267	ST-283 complex
62551	IFR1020	France	environmental waters	C. jejuni		9325	ST-283 complex
63402	F223	UK [Scotland]	human stool	C. jejuni		661	ST-661 complex
63565	FDI363	UK	lamb offal or meat	C. jejuni		273	ST-206 complex
69997	FDI399	UK	lamb offal or meat	C. jejuni		7744	ST-661 complex
70421	PNUSAC000310	USA	human unspecified	C. jejuni		22	ST-22 complex
70422	2015D-0049	USA	human unspecified	C. jejuni		1947	ST-22 complex
70423	2013D-9653	USA	human unspecified	C. jejuni		41	ST-41 complex
70502	PNUSAC000208	USA	human unspecified	C. jejuni		918	ST-48 complex
70524	D0462	USA	human unspecified	C. jejuni		470	ST-177 complex
70799	OXC11500	UK [England]	human stool	C. jejuni		122	ST-206 complex
70809	NWC2343	UK [England]	human stool	C. jejuni		8118	ST-22 complex
70849	FDI510	UK	duck	C. jejuni		8738	ST-433 complex
70894	5-65	UK	human stool	C. jejuni		9212	ST-433 complex
76245	35986	Israel	human stool	C. jejuni		6627	ST-21 complex
76546	OXC11560	UK [England]	human stool	C. jejuni		464	ST-464 complex
76650	FDI538	UK	duck	C. jejuni		45	ST-45 complex
76817	FDI574	UK	lamb offal or meat	C. jejuni		1044	ST-658 complex
77080	OXC11813	UK [England]	human stool	C. jejuni		8334	ST-353 complex
77257	NWC2809	UK [England]	human stool	C. jejuni		799	ST-952 complex
77897	PHEHIST280	UK	human stool	C. jejuni		677	ST-677 complex
78133	FDI640	UK	chicken	C. jejuni		5152	ST-702 complex
78346	FDI749	UK	chicken	C. jejuni		312	ST-658 complex
78411	OXC11958	UK [England]	human stool	C. jejuni		1044	ST-658 complex
78437	OXC11959	UK [England]	human stool	C. jejuni		5973	ST-1034 complex
78608	SKS7767_94_S74	USA	human stool	C. jejuni		5453	ST-179 complex
78935	Uoh_SO-28	Finland	wild bird	C. jejuni		2314	ST-1034 complex
78939	Uoh_SO-4	Finland	wild bird	C. jejuni		1299	ST-1034 complex
78954	Uoh_SO-85	Finland	wild bird	C. jejuni		991	ST-692 complex
79055	CFSAN065348	Brazil	human stool	C. jejuni		1398	ST-658 complex
79111	CFSAN065406	Brazil	human stool	C. jejuni		475	ST-48 complex
79181	S191	Sweden	chicken	C. jejuni		9716	ST-952 complex
79257	US24	Italy	wild bird	C. jejuni		220	ST-179 complex
79262	US51	Italy	wild bird	C. jejuni		267	ST-283 complex
79454	SP17-196	USA		C. jejuni	3	10362
79822	18046764	Luxembourg		C. jejuni		9888	ST-464 complex
80225	9S	Poland	human stool	C. jejuni		257	ST-257 complex
80226	11p2	Poland	human stool	C. jejuni		4373	ST-581 complex
80283	19W1001H1	Australia	human stool	C. jejuni	3	9968
80374	npCAMPY9	Peru	human stool	C. jejuni		677	ST-677 complex
80480	SKS_3243	UK	chicken	C. jejuni		449	ST-581 complex
80498	SKS_3261	UK	chicken	C. jejuni		5874	ST-692 complex
80551	17028214	Luxembourg	human stool	C. jejuni		10039	ST-403 complex
80565	18065951	Luxembourg	human stool	C. jejuni		10035	ST-952 complex
80628	pCAMPY91	Peru	human stool	C. jejuni		403	ST-403 complex
80830	CVM N18C405	USA	chicken offal or meat	C. jejuni		10366	ST-607 complex
82220	2016AY-0580	USA		C. jejuni	7	10429	ST-661 complex
82334	PNUSAC004874	USA		C. jejuni	3	9675
83088	PNUSAC002108	USA		C. jejuni		132	ST-508 complex
83879	PNUSAC002072	USA		C. jejuni	3	9968
84214	PNUSAC001084	USA		C. jejuni		11297	ST-177 complex
84804	PNUSAC008888	USA		C. jejuni		9592	ST-177 complex
85157	D0474	USA		C. jejuni		470	ST-177 complex
86583	PNUSAC002150	USA		C. jejuni	3	2274
87452	PNUSAC002477	USA		C. jejuni		677	ST-677 complex
89878	PNUSAC006872	USA		C. jejuni		1304	ST-1304 complex
90713	FSIS31902127	USA	chicken	C. jejuni		45	ST-45 complex
90807	FSIS11921544	USA	chicken	C. jejuni		353	ST-353 complex
92782	FSIS1700554	USA	chicken offal or meat	C. jejuni		1317	ST-1287 complex
93166	FSIS1607923	USA	chicken	C. jejuni		6639	ST-48 complex
93655	FSIS1609691	USA	chicken offal or meat	C. jejuni		6662	ST-354 complex
93739	FSIS11706267	USA	chicken	C. jejuni		862	ST-446 complex
94213	FSIS11918265	USA	chicken	C. jejuni		51	ST-443 complex
94374	FSIS31901423	USA	chicken offal or meat	C. jejuni		3115	ST-354 complex
95062	FSIS11816257	USA	chicken	C. jejuni		6662	ST-354 complex
95089	FSIS11816616	USA	chicken	C. jejuni		464	ST-464 complex
95380	FSIS11815434	USA	chicken	C. jejuni		52	ST-52 complex
95708	FSIS11814789	USA	chicken	C. jejuni		467	ST-49 complex
97106	CVM N58072	USA		C. jejuni		52	ST-52 complex
97151	CVM N16C126	USA		C. jejuni		52	ST-52 complex
97684	CVM N16C452	USA		C. jejuni		2132	ST-353 complex
98348	FSIS11922117	USA	cattle	C. jejuni		3	ST-49 complex
98624	FSIS11921074	USA	chicken	C. jejuni		6647	ST-49 complex
98631	FSIS11920931	USA	cattle	C. jejuni		11435	ST-49 complex
98700	FSIS11813812	USA	cattle	C. jejuni		5458	ST-179 complex
98731	FSIS11807173	USA	cattle	C. jejuni		918	ST-48 complex
98917	FSIS11812606	USA	chicken	C. jejuni		4380	ST-179 complex
99026	FSIS11811882	USA	chicken	C. jejuni		10350	ST-52 complex
99184	FSIS11810779	USA	cattle	C. jejuni		52	ST-52 complex
99419	FSIS1607149	USA	cattle	C. jejuni		3736	ST-353 complex
100000	FSIS1605713	USA	pig	C. jejuni		4186	ST-179 complex
100822	FSIS1703617	USA	cattle	C. jejuni		699	ST-692 complex
101526	FSIS1501949	USA	cattle	C. jejuni		132	ST-508 complex
101754	FSIS11919772	USA	cattle	C. jejuni		508	ST-508 complex
102255	FSIS11809838	USA	cattle	C. jejuni		42	ST-42 complex
102298	FSIS11706224	USA	cattle	C. jejuni		459	ST-42 complex
104583	FSIS11917980	USA	cattle	C. jejuni		5161	ST-61 complex
104600	FSIS11918223	USA	cattle	C. jejuni		1244	ST-61 complex
104616	FSIS11816045	USA	cattle	C. jejuni		61	ST-61 complex
104966	FSIS11816455	USA	turkey	C. jejuni		699	ST-692 complex
105097	FSIS11815890	USA	cattle	C. jejuni		5261	ST-257 complex
105446	FSIS11814611	USA	pig	C. jejuni		929	ST-257 complex
105664	CW4605	Canada	environmental waters	C. jejuni		10220	ST-179 complex
105767	12-03909	Germany	human stool	C. jejuni		10270	ST-41 complex
105783	SRR5209469	Canada	environmental waters	C. jejuni		10289	ST-177 complex
105965	R18.1992	Taiwan		C. jejuni	3	10490	ST-354 complex
105989	R17.2191	Taiwan		C. jejuni	3	10536
106316	YZU1775.clean.fasta	China	chicken offal or meat	C. jejuni	2	10318
106347	SFBRC-41	USA	environmental waters	C. jejuni		699	ST-692 complex
106608	03-0552	Vietnam	human unspecified	C. jejuni	2	6494	ST-353 complex
106935	122	UK	starling	C. jejuni		177	ST-177 complex
106941	130	UK	duck	C. jejuni		702	ST-702 complex
107001	5763	USA	duck	C. jejuni		692	ST-692 complex
107036	8306	Finland	duck	C. jejuni		7842	ST-692 complex
107099	8399	Finland	wild bird	C. jejuni		2314	ST-1034 complex
107103	8403	Finland	wild bird	C. jejuni		1299	ST-1034 complex
107170	10341	USA	goose	C. jejuni		1268	ST-1275 complex
107208	12236	Finland	wild bird	C. jejuni		4776	ST-692 complex
107370	12410	Finland	wild bird	C. jejuni		7839
107404	12444	Finland	wild bird	C. jejuni		7808	ST-952 complex
107419	2846	Unknown	wild bird	C. jejuni		1264	ST-1264 complex
107421	2848	Unknown	wild bird	C. jejuni		1311	ST-1347 complex
107424	2851	Unknown	wild bird	C. jejuni		1353	ST-1264 complex
107431	2858	Unknown	wild bird	C. jejuni		1304	ST-1304 complex
107443	2870	Unknown	wild bird	C. jejuni		1325	ST-1325 complex
107699	4710	Unknown	wild bird	C. jejuni		1268	ST-1275 complex
108153	7462	Vietnam	human unspecified	C. jejuni	2	6494	ST-353 complex
108244	7558	Vietnam	other animal	C. jejuni		51	ST-443 complex
108321	7669	Egypt	human unspecified	C. jejuni		5224	ST-573 complex
108591	9400	Peru	human stool	C. jejuni		862	ST-446 complex
108650	11862	Peru	human stool	C. jejuni		2993	ST-362 complex
108918	KKC307	USA	human stool	C. jejuni		862	ST-446 complex
110461	FIAR-362	Finland	chicken	C. jejuni		11154	ST-1287 complex
110710	CMB210311	New Zealand	environmental waters	C. jejuni		11296	ST-1275 complex
110714	CMB210352	New Zealand	environmental waters	C. jejuni		11295	ST-682 complex
110778	RM3196	South Africa	human stool	C. jejuni		362	ST-362 complex
110792	RM3430	Canada		C. jejuni		41	ST-41 complex
110974	ICDCCJ07002	China	human stool	C. jejuni		2993	ST-362 complex
111042	B203-270820-01	Luxembourg	wild bird	C. jejuni		11385	ST-682 complex
111482	CS13	South Korea	chicken	C. jejuni		51	ST-443 complex
111517	CS51	South Korea	chicken	C. jejuni		4063	ST-283 complex
111688	R1S2-22B	Canada	broiler environment	C. jejuni		824	ST-257 complex
112341	R21.2573	Taiwan		C. jejuni	3	11792
112342	R22.0181	Taiwan	human stool	C. jejuni	3	11795
112347	R22.0316	Taiwan	human stool	C. jejuni	3	11808
112350	R22.0345	Taiwan	human stool	C. jejuni	3	11810
112366	R22.1353	Taiwan	human stool	C. jejuni	3	11825
112529	B025-070519-02	Luxembourg	wild bird	C. jejuni		677	ST-677 complex
112608	B325-250521-01	Luxembourg	wild bird	C. jejuni		563	ST-177 complex
113062	C5-G6	USA	chicken	C. jejuni		467	ST-49 complex
113194	CFSAN122787	Chile	human stool	C. jejuni		12274	ST-446 complex
114396	bigsid_6523	France	human stool	C. jejuni	3	45	ST-45 complex
114405	bigsid_6535	France	human stool	C. jejuni		677	ST-677 complex
114496	bigsid_6930	France	human blood culture	C. jejuni		677	ST-677 complex
114599	bigsid_7041	France	human blood culture	C. jejuni		10029	ST-573 complex
115137	GCA_019604985.1	New Zealand	human unspecified	C. jejuni		177	ST-177 complex
115168	GCA_019606085.1	New Zealand	human unspecified	C. jejuni		677	ST-677 complex
115342	GCA_019613495.1	New Zealand	human unspecified	C. jejuni		3712	ST-362 complex
116015	R22.0054	Taiwan	chicken offal or meat	C. jejuni	9	12385
116024	R22.0654	Taiwan	chicken offal or meat	C. jejuni	3	12349
116029	R22.1016	Taiwan	chicken offal or meat	C. jejuni	3	12353
116039	R22.1588	Taiwan	human stool	C. jejuni	3	12382
116043	R22.2535	Taiwan	chicken offal or meat	C. jejuni	3	12383	ST-353 complex
116045	R22.3515	Taiwan	chicken offal or meat	C. jejuni	3	12354
116048	R22.2078	Taiwan	chicken offal or meat	C. jejuni	3	12365
116145	OXC 12980	UK	human stool	C. jejuni		573	ST-573 complex
116450	X219	China	chicken offal or meat	C. jejuni	3	12805
116465	S052	China	chicken offal or meat	C. jejuni	2	12962
116509	538	China	human stool	C. jejuni		13249	ST-661 complex
116550	OXC12000	UK	human stool	C. jejuni		5	ST-353 complex
116759	OXC12228	UK	human stool	C. jejuni		51	ST-443 complex
116794	OXC12276	UK	human stool	C. jejuni		7517	ST-443 complex
116943	OXC12540	UK	human stool	C. jejuni		6522	ST-443 complex
117523	OXC13572	UK	human stool	C. jejuni		13484	ST-464 complex
118019	HJL0017	China	goose	C. jejuni		13348	ST-702 complex
118264	Z211097SS	Bangladesh	human stool	C. jejuni		3748	ST-41 complex
118330	SS_078	UK	farm environment	C. jejuni		3965	ST-573 complex
118470	137445	Sweden	wild bird	C. jejuni		6553	ST-1287 complex
118487	7916674	UK	chicken	C. jejuni		13448	ST-443 complex
118504	137969	Sweden	wild bird	C. jejuni		794	ST-677 complex
118538	HJL0029	China	duck	C. jejuni		51	ST-443 complex
118553	HJL0158	China	chicken	C. jejuni		814	ST-661 complex
118603	YZUC0005	China	sheep	C. jejuni		2031	ST-574 complex
118605	YZUC0040	China	sheep	C. jejuni		1213	ST-460 complex
118815	OXC12866	UK	human stool	C. jejuni		677	ST-677 complex
118933	OXC13782	UK	human stool	C. jejuni		670	ST-460 complex
118993	OXC14311	UK	human stool	C. jejuni		1332	ST-1332 complex
119064	OXC14308	UK	human stool	C. jejuni		3629	ST-1275 complex
119420	OXCBYC-133	UK	chicken	C. jejuni		573	ST-573 complex
119457	OXCBYC-150	UK	chicken	C. jejuni		6599	ST-581 complex
119471	OXCD7w3	UK	duck	C. jejuni		574	ST-574 complex
119862	OXC14719	UK	human stool	C. jejuni		581	ST-581 complex
120221	FSIS11922410	USA	turkey offal or meat	C. jejuni		132	ST-508 complex
120228	FSIS11922417	USA	chicken	C. jejuni		10823	ST-353 complex
121028	FSIS11924292	USA	chicken	C. jejuni		6788	ST-1332 complex
122278	FSIS11926934	USA	cattle	C. jejuni		933	ST-403 complex
122497	FSIS11927470	USA	pig	C. jejuni		10580	ST-403 complex
123518	FSIS12030087	USA	chicken	C. jejuni		41	ST-41 complex
124912	FSIS12033688	USA	chicken	C. jejuni		6647	ST-49 complex
126363	FSIS12105771	USA	chicken	C. jejuni		862	ST-446 complex
126827	FSIS12106873	USA	calf	C. jejuni		682	ST-682 complex
127684	FSIS12138181	USA	cattle	C. jejuni		13361	ST-508 complex
129472	FSIS12208395	USA	pig	C. jejuni		459	ST-42 complex
130205	FSIS12210051	USA	calf	C. jejuni		267	ST-283 complex
131199	FSIS12212799	USA	chicken	C. jejuni		7956	ST-433 complex
131232	FSIS12212968	USA	turkey	C. jejuni		8614	ST-1332 complex
131255	FSIS12213084	USA	chicken	C. jejuni		267	ST-283 complex
140579	FSIS31902163	USA	turkey	C. jejuni		132	ST-508 complex
142801	FSIS32308847	USA	chicken offal or meat	C. jejuni		132	ST-508 complex
143251	OXCStar136	UK	wild bird	C. jejuni		177	ST-177 complex
143259	OXCBB-3597	UK	chicken	C. jejuni		177	ST-177 complex
143305	OXCBB-3690	UK	chicken	C. jejuni		945	ST-1287 complex
143326	TW19109	USA	human stool	C. jejuni		1223	ST-1275 complex
143356	TW19149	USA	human stool	C. jejuni		1244	ST-61 complex
143369	TW19246	USA	human stool	C. jejuni		267	ST-283 complex
143381	TW19263	USA	human stool	C. jejuni		508	ST-508 complex
143432	CJ1	Finland	human stool	C. jejuni		13472	ST-1287 complex
143489	TW17800	USA	cattle faeces	C. jejuni		982	ST-21 complex
143546	18N3050F1	Australia	chicken offal or meat	C. jejuni		50	ST-21 complex
143994	OXC1055	UK	sheep	C. jejuni		61	ST-61 complex
144103	OXCFB12	UK	goose	C. jejuni		696	ST-1332 complex
144175	OXCGG108COL1	UK	goose	C. jejuni		13986	ST-702 complex
144184	OXCGG99	UK	goose	C. jejuni		699	ST-692 complex
145190	YA00498904	South Africa	human stool	C. jejuni		4063	ST-283 complex
145193	YA00500060	South Africa	human stool	C. jejuni		1932	ST-460 complex
145198	YA00502533	South Africa	human stool	C. jejuni		572	ST-206 complex
146253	1072	China	human stool	C. jejuni		8261	ST-21 complex
146444	YZU2576	China		C. jejuni		61	ST-61 complex
146456	YZU2602	China		C. jejuni		572	ST-206 complex
147098	CB20123	China	chicken offal or meat	C. jejuni	2	9044
147114	BC	China	chicken	C. jejuni	3	14072
147146	C203	China	chicken	C. jejuni		10075	ST-21 complex
147183	SH-CJD11C664	China	human stool	C. jejuni		22	ST-22 complex
147198	YZU0714	China	human stool	C. jejuni	3	8725
147252	CJJD2010035	China	chicken	C. jejuni		3611	ST-607 complex
147366	CJJD2010018	China	chicken offal or meat	C. jejuni		3611	ST-607 complex
147398	CJHZ2012002	China	chicken offal or meat	C. jejuni		7268	ST-464 complex
147489	SH15CH38	China	human stool	C. jejuni	2	2842	ST-353 complex
147581	c021	China	chicken	C. jejuni	2	6962
147602	CH17C	China	chicken	C. jejuni		11509	ST-1034 complex
147620	DY5M	China	duck	C. jejuni		8190	ST-1034 complex
147662	N1	China	farm environment	C. jejuni		583	ST-45 complex
147673	N5	China	farm environment	C. jejuni		38	ST-48 complex
147674	N2	China	farm environment	C. jejuni		22	ST-22 complex
147695	D3	China	farm environment	C. jejuni		760	ST-21 complex
147703	N6	China	farm environment	C. jejuni		38	ST-48 complex
147706	N16	China	farm environment	C. jejuni		42	ST-42 complex
147707	D5	China	farm environment	C. jejuni		6900	ST-658 complex
147713	FD472	China	cat	C. jejuni		11928	ST-48 complex
147779	S2021762	China	human stool	C. jejuni		11775	ST-49 complex
147798	YZU-178	China	broiler environment	C. jejuni	2	10318
147829	YZU-122	China	broiler environment	C. jejuni		305	ST-574 complex
147839	S2022813	China	human stool	C. jejuni		2031	ST-574 complex
147848	S2022755	China	duck	C. jejuni		6040	ST-1034 complex
147852	S2022729	China	human stool	C. jejuni		49	ST-49 complex
147859	S2022772	China	chicken offal or meat	C. jejuni		8880	ST-574 complex
147868	S2022770	China	chicken offal or meat	C. jejuni		9621	ST-607 complex
147937	CB17039	China	human stool	C. jejuni		42	ST-42 complex
147950	CB17113	China	human stool	C. jejuni		2132	ST-353 complex
147955	CB18133	China	human stool	C. jejuni		583	ST-45 complex
147957	CB18135	China	human stool	C. jejuni		760	ST-21 complex
147962	CB18144	China	human stool	C. jejuni		7433	ST-353 complex
147964	CB18147	China	human stool	C. jejuni		3611	ST-607 complex
147968	CB18151	China	human stool	C. jejuni		467	ST-49 complex
147969	CB18217	China	human stool	C. jejuni		2123	ST-362 complex
147973	CB19003	China	human stool	C. jejuni		6900	ST-658 complex
147976	CB19006	China	human stool	C. jejuni		354	ST-354 complex
147981	CB19011	China	human stool	C. jejuni		1213	ST-460 complex
147985	CB19017	China	human stool	C. jejuni		51	ST-443 complex
147988	CB19020	China	human stool	C. jejuni		2123	ST-362 complex
147990	CB19022	China	human stool	C. jejuni		10744	ST-607 complex
147995	CB19030	China	human stool	C. jejuni		2842	ST-353 complex
147996	CB19031	China	human stool	C. jejuni		464	ST-464 complex
148002	CB19038	China	human stool	C. jejuni		7512	ST-353 complex
148009	CB19081	China	human stool	C. jejuni		257	ST-257 complex
148011	CB19083	China	human stool	C. jejuni		8003	ST-403 complex
148018	CB21152	China	human stool	C. jejuni		3906	ST-464 complex
148019	CB21153	China	human stool	C. jejuni		9763	ST-354 complex
148032	CB21170	China	human stool	C. jejuni		12818	ST-464 complex
148037	CB21184	China	human stool	C. jejuni		8003	ST-403 complex
148038	CB21185	China	human stool	C. jejuni		7208	ST-443 complex
148047	CB21206	China	human stool	C. jejuni		1044	ST-658 complex
148050	CB17002	China	human stool	C. jejuni		7268	ST-464 complex
148055	CB17009	China	human stool	C. jejuni		658	ST-658 complex
148059	CB17014	China	human stool	C. jejuni		22	ST-22 complex
148061	CB17029	China	human stool	C. jejuni		403	ST-403 complex
148065	CB17044	China	human stool	C. jejuni		10691	ST-443 complex
148078	CB17069	China	human stool	C. jejuni		49	ST-49 complex
148086	CB17157	China	human stool	C. jejuni		2921	ST-607 complex
148090	CB23005	China	human stool	C. jejuni		8051	ST-443 complex
148101	CB23026	China	human stool	C. jejuni		464	ST-464 complex
148108	CB23043	China	human stool	C. jejuni		9621	ST-607 complex
148120	CB23202	China	human stool	C. jejuni		1723	ST-354 complex
148121	CB23203	China	human stool	C. jejuni		10925	ST-22 complex
148128	CB15060	China	human stool	C. jejuni		42	ST-42 complex
148143	CB17032	China	human stool	C. jejuni		4007	ST-52 complex
148154	CB17082	China	human stool	C. jejuni		22	ST-22 complex
148155	CB17089	China	human stool	C. jejuni		10721	ST-45 complex
148161	CB17116	China	human stool	C. jejuni		403	ST-403 complex
148172	CB17144	China	human stool	C. jejuni		137	ST-45 complex
148173	CB17145	China	human stool	C. jejuni		8976	ST-403 complex
148177	CB17151	China	human stool	C. jejuni		14129	ST-702 complex
148187	CB17169	China	human stool	C. jejuni		2123	ST-362 complex
148194	CB17190	China	human stool	C. jejuni		305	ST-574 complex
148195	CB17195	China	human stool	C. jejuni		8003	ST-403 complex
148209	CB18049	China	human stool	C. jejuni		2274
148210	CB18058	China	chicken offal or meat	C. jejuni		220	ST-179 complex
148215	CB18068	China	human stool	C. jejuni		14116	ST-460 complex
148220	CB18078	China	human stool	C. jejuni		918	ST-48 complex
148224	CB18082	China	human stool	C. jejuni		257	ST-257 complex
148226	CB18089	China	human stool	C. jejuni		3456	ST-45 complex
148228	CB18093	China	human stool	C. jejuni		22	ST-22 complex
148232	CB18120	China	human stool	C. jejuni		4263	ST-52 complex
148242	CB18161	China	human stool	C. jejuni		2145	ST-574 complex
148243	CB18164	China	human stool	C. jejuni		583	ST-45 complex
148247	CB18207	China	human stool	C. jejuni		7469	ST-464 complex
148252	CB19024	China	human stool	C. jejuni		10747	ST-1034 complex
148257	CB19049	China	human stool	C. jejuni		13153	ST-52 complex
148264	CB19057	China	human stool	C. jejuni		4263	ST-52 complex
148280	CB19401	China	human stool	C. jejuni		11687
148288	CB19409	China	human stool	C. jejuni		22	ST-22 complex
148298	CB19425	China	human stool	C. jejuni		305	ST-574 complex
148299	CB19427	China	human stool	C. jejuni		7268	ST-464 complex
148314	CB21059	China	human stool	C. jejuni
148323	CB21070	China	human stool	C. jejuni		354	ST-354 complex
148324	CB21071	China	human stool	C. jejuni		2140	ST-574 complex
148326	CB21073	China	pig	C. jejuni		8976	ST-403 complex
148327	CB21074	China	human stool	C. jejuni		918	ST-48 complex
148328	CB21075	China	human stool	C. jejuni		5	ST-353 complex
148335	CB21096	China	human stool	C. jejuni		137	ST-45 complex
148343	CB21133	China	human stool	C. jejuni	2	14136
148354	CB21207	China	human stool	C. jejuni		9728	ST-460 complex
148358	CB21213	China	human stool	C. jejuni		257	ST-257 complex
148363	CB23027	China	human stool	C. jejuni		1213	ST-460 complex
148366	CB23052	China	human stool	C. jejuni		161	ST-52 complex
148377	CB23070	China	human stool	C. jejuni		305	ST-574 complex
148389	CB23084	China	human stool	C. jejuni		429	ST-48 complex
148416	CB23125	China	human stool	C. jejuni		583	ST-45 complex
148437	CB23154	China	human stool	C. jejuni		429	ST-48 complex
148446	CB23166	China	human stool	C. jejuni		9763	ST-354 complex
148453	CB23178	China	human stool	C. jejuni		8976	ST-403 complex
148467	CB23199	China	human stool	C. jejuni		583	ST-45 complex
148626	HN21_A9	China	wild bird	C. jejuni		5874	ST-692 complex
148638	HN9_Z9_29	China	wild bird	C. jejuni		1312	ST-1287 complex
148696	CAM011094-056625	Peru	human stool	C. jejuni		2993	ST-362 complex
