# Supplementary material for: Genomic epidemiology and the evolution of erm(B)-mediated macrolide resistance in Campylobacter
Source: Microb Genom. 2025 Oct 8;11(10):001528. doi: 10.1099/mgen.0.001528 (PMC12507524; doi:10.1099/mgen.0.001528)
Supplement: Uncited Table S3. [file mgen-11-01528-s004.xlsx]

## Sheet: Export
Supplementary Table S3. C. coli isolates used for pangenome-wide association analysis.
Isolate id in BIGSdb	Isolate name	Country	Source	Species	Allele type of erm(B)	ST (MLST)	clonal_complex (MLST)
11135	Cc317/04	Poland	human unspecified	C. coli		5160	ST-1150 complex
12894	OXC6559	UK [England]	human stool	C. coli		5757	ST-828 complex
12903	OXC6568	UK [England]	human stool	C. coli		872	ST-828 complex
12911	OXC6576	UK [England]	human stool	C. coli		855	ST-828 complex
12912	OXC6577	UK [England]	human stool	C. coli		872	ST-828 complex
16051	OXC6253	UK [England]	human stool	C. coli		829	ST-828 complex
16055	OXC6258	UK [England]	human stool	C. coli		860	ST-828 complex
16060	OXC6263	UK [England]	human stool	C. coli		830	ST-828 complex
16064	OXC6267	UK [England]	human stool	C. coli		5642	ST-828 complex
16073	OXC6276	UK [England]	human stool	C. coli		5733	ST-828 complex
16093	OXC6296	UK [England]	human stool	C. coli		5737	ST-828 complex
16094	OXC6297	UK [England]	human stool	C. coli		825	ST-828 complex
16105	OXC6308	UK [England]	human stool	C. coli		827	ST-828 complex
16106	OXC6309	UK [England]	human stool	C. coli		5734	ST-828 complex
16109	OXC6312	UK [England]	human stool	C. coli		827	ST-828 complex
16134	OXC6337	UK [England]	human stool	C. coli		1600	ST-828 complex
16135	OXC6338	UK [England]	human stool	C. coli		1628	ST-828 complex
16140	OXC6343	UK [England]	human stool	C. coli		962	ST-828 complex
16168	OXC6371	UK [England]	human stool	C. coli		5734	ST-828 complex
16169	OXC6372	UK [England]	human stool	C. coli		4425	ST-828 complex
16173	OXC6376	UK [England]	human stool	C. coli		5734	ST-828 complex
16175	OXC6378	UK [England]	human stool	C. coli		4425	ST-828 complex
16177	OXC6380	UK [England]	human stool	C. coli		5735	ST-828 complex
16182	OXC6385	UK [England]	human stool	C. coli		1628	ST-828 complex
16183	OXC6386	UK [England]	human stool	C. coli		829	ST-828 complex
16195	OXC6400	UK [England]	human stool	C. coli		825	ST-828 complex
16211	OXC6416	UK [England]	human stool	C. coli		1145	ST-828 complex
16219	OXC6424	UK [England]	human stool	C. coli		825	ST-828 complex
16221	OXC6426	UK [England]	human stool	C. coli		2464	ST-828 complex
16223	OXC6428	UK [England]	human stool	C. coli		832	ST-828 complex
16240	OXC6447	UK [England]	human stool	C. coli		827	ST-828 complex
16252	OXC6460	UK [England]	human stool	C. coli		1541	ST-828 complex
16263	OXC6471	UK [England]	human stool	C. coli		827	ST-828 complex
16264	OXC6472	UK [England]	human stool	C. coli		827	ST-828 complex
16266	OXC6474	UK [England]	human stool	C. coli		827	ST-828 complex
16268	OXC6476	UK [England]	human stool	C. coli		860	ST-828 complex
16296	OXC6504	UK [England]	human stool	C. coli		832	ST-828 complex
16305	OXC6513	UK [England]	human stool	C. coli		828	ST-828 complex
16315	OXC6523	UK [England]	human stool	C. coli		5659	ST-828 complex
16329	OXC6537	UK [England]	human stool	C. coli		1541	ST-828 complex
16348	OXC6597	UK [England]	human stool	C. coli		855	ST-828 complex
16352	OXC6601	UK [England]	human stool	C. coli		1614	ST-828 complex
16379	OXC6630	UK [England]	human stool	C. coli		1145	ST-828 complex
18208	OXC6651	UK [England]	human stool	C. coli		1181	ST-828 complex
18241	OXC6684	UK [England]	human stool	C. coli		962	ST-828 complex
18242	OXC6685	UK [England]	human stool	C. coli		827	ST-828 complex
18262	OXC6705	UK [England]	human stool	C. coli		1957	ST-828 complex
18282	OXC6725	UK [England]	human stool	C. coli		1096	ST-828 complex
18292	OXC6735	UK [England]	human stool	C. coli	2	1145	ST-828 complex
18295	OXC6738	UK [England]	human stool	C. coli		2273	ST-828 complex
18301	OXC6744	UK [England]	human stool	C. coli		5813	ST-828 complex
18318	OXC6761	UK [England]	human stool	C. coli		827	ST-828 complex
18322	OXC6765	UK [England]	human stool	C. coli		832	ST-828 complex
18342	OXC6785	UK [England]	human stool	C. coli		827	ST-828 complex
18367	OXC6810	UK [England]	human stool	C. coli		825	ST-828 complex
18374	OXC6817	UK [England]	human stool	C. coli		962	ST-828 complex
18382	OXC6825	UK [England]	human stool	C. coli		2183	ST-828 complex
21107	OXC6933	UK [England]	human stool	C. coli		827	ST-828 complex
21111	OXC6937	UK [England]	human stool	C. coli		3753	ST-828 complex
21136	OXC6962	UK [England]	human stool	C. coli		2273	ST-828 complex
21157	OXC6984	UK [England]	human stool	C. coli		1055	ST-828 complex
21160	OXC6987	UK [England]	human stool	C. coli		825	ST-828 complex
21167	OXC6996	UK [England]	human stool	C. coli		827	ST-828 complex
21192	OXC7110	UK [England]	human stool	C. coli		1191	ST-828 complex
21206	OXC7124	UK [England]	human stool	C. coli		827	ST-828 complex
21211	OXC7130	UK [England]	human stool	C. coli		2183	ST-828 complex
21212	OXC7131	UK [England]	human stool	C. coli		828	ST-828 complex
21235	OXC7154	UK [England]	human stool	C. coli		828	ST-828 complex
21245	OXC7164	UK [England]	human stool	C. coli		827	ST-828 complex
21328	OXC5348	UK [England]	human stool	C. coli		827	ST-828 complex
21331	OXC5353	UK [England]	human stool	C. coli		5149	ST-828 complex
21334	OXC5363	UK [England]	human stool	C. coli		827	ST-828 complex
21337	OXC5370	UK [England]	human stool	C. coli		827	ST-828 complex
21349	OXC5386	UK [England]	human stool	C. coli		825	ST-828 complex
21351	OXC5391	UK [England]	human stool	C. coli		2195
21424	OXC5677	UK [England]	human stool	C. coli		6132	ST-828 complex
21427	OXC5681	UK [England]	human stool	C. coli		6133
21429	OXC5685	UK [England]	human stool	C. coli		1578	ST-828 complex
21431	OXC5688	UK [England]	human stool	C. coli		827	ST-828 complex
21443	OXC5705	UK [England]	human stool	C. coli		872	ST-828 complex
21455	OXC5723	UK [England]	human stool	C. coli		827	ST-828 complex
21469	OXC5742	UK [England]	human stool	C. coli		872	ST-828 complex
21484	OXC5763	UK [England]	human stool	C. coli		825	ST-828 complex
21489	OXC5768	UK [England]	human stool	C. coli		5150
21493	OXC5773	UK [England]	human stool	C. coli		828	ST-828 complex
21566	OXC6847	UK [England]	human stool	C. coli		829	ST-828 complex
21583	OXC6864	UK [England]	human stool	C. coli		829	ST-828 complex
21592	OXC6873	UK [England]	human stool	C. coli		5349	ST-828 complex
22096	OXC6901	UK [England]	human stool	C. coli		827	ST-828 complex
22115	OXC6920	UK [England]	human stool	C. coli		827	ST-828 complex
22214	OXC7027	UK [England]	human stool	C. coli		1016	ST-828 complex
22236	OXC7051	UK [England]	human stool	C. coli		1016	ST-828 complex
22239	OXC7054	UK [England]	human stool	C. coli		825	ST-828 complex
22254	OXC7070	UK [England]	human stool	C. coli		827	ST-828 complex
22266	OXC7082	UK [England]	human stool	C. coli		825	ST-828 complex
22267	OXC7083	UK [England]	human stool	C. coli		855	ST-828 complex
22279	OXC7097	UK [England]	human stool	C. coli		827	ST-828 complex
22668	OXC7177	UK [England]	human stool	C. coli		4425	ST-828 complex
22690	OXC7199	UK [England]	human stool	C. coli		827	ST-828 complex
22691	OXC7200	UK [England]	human stool	C. coli		829	ST-828 complex
23494	OXC5486	UK [England]	human stool	C. coli		5158
23515	OXC5629	UK [England]	human stool	C. coli		855	ST-828 complex
23521	OXC5635	UK [England]	human stool	C. coli		1541	ST-828 complex
23546	OXC5796	UK [England]	human stool	C. coli		872	ST-828 complex
23558	OXC5810	UK [England]	human stool	C. coli		5165	ST-828 complex
23574	OXC5827	UK [England]	human stool	C. coli		860	ST-828 complex
23577	OXC5831	UK [England]	human stool	C. coli		1191	ST-828 complex
23580	OXC5837	UK [England]	human stool	C. coli		827	ST-828 complex
23585	OXC5842	UK [England]	human stool	C. coli		2178	ST-828 complex
23591	OXC5849	UK [England]	human stool	C. coli		830	ST-828 complex
23593	OXC5853	UK [England]	human stool	C. coli		830	ST-828 complex
23595	OXC5855	UK [England]	human stool	C. coli		825	ST-828 complex
23596	OXC5856	UK [England]	human stool	C. coli		830	ST-828 complex
23602	OXC5864	UK [England]	human stool	C. coli		1191	ST-828 complex
23645	OXC5922	UK [England]	human stool	C. coli		827	ST-828 complex
23646	OXC5923	UK [England]	human stool	C. coli		827	ST-828 complex
25938	Dg46b	UK	other animal	C. coli		872	ST-828 complex
25953	Dg64	UK	other animal	C. coli		2273	ST-828 complex
25954	Dg45c	UK	other animal	C. coli		887	ST-828 complex
25961	Dg121	UK	other animal	C. coli		1438	ST-828 complex
25969	Dg9a	UK	other animal	C. coli		827	ST-828 complex
25979	Dg52	UK	other animal	C. coli		1109
25986	Dg349	UK	other animal	C. coli		1016	ST-828 complex
26000	Dg132b	UK	other animal	C. coli		962	ST-828 complex
26011	Dg97	UK	other animal	C. coli		854	ST-828 complex
26028	Dg100a	UK	other animal	C. coli		1464	ST-828 complex
26039	Dg138a	UK	other animal	C. coli		2195
26045	Dg277	UK	other animal	C. coli		1143
26047	Dg185	UK	other animal	C. coli		1438	ST-828 complex
26057	Dg106	UK	other animal	C. coli		1465	ST-828 complex
26059	Dg319	UK	other animal	C. coli		1127	ST-828 complex
26067	Dg172	UK	other animal	C. coli		1016	ST-828 complex
32553	H150660523	UK		C. coli	3	1586	ST-828 complex
32567	H150800838	UK		C. coli	3	1586	ST-828 complex
34181	H142080277	UK [England]	human blood culture	C. coli		872	ST-828 complex
34415	H153240293	UK		C. coli	3	8327	ST-828 complex
35246	Cc111-3	USA	pig	C. coli		1467	ST-828 complex
35247	Cc90-3	USA	pig	C. coli		3862
35248	CcZ163	Switzerland	chicken	C. coli		3336	ST-828 complex
35249	Cc2548	USA	chicken	C. coli		1167
35250	Cc2553	USA	chicken	C. coli		825	ST-828 complex
35251	Cc2680	USA	turkey	C. coli		3872	ST-828 complex
35252	Cc2685	USA	turkey	C. coli		1082	ST-828 complex
35253	Cc2688	USA	turkey	C. coli		1017	ST-828 complex
35254	Cc2692	USA	turkey	C. coli		860	ST-828 complex
35255	Cc2698	USA	turkey	C. coli		829	ST-828 complex
35256	Cc84-2	USA	pig	C. coli		1113	ST-828 complex
35257	Cc80352	USA	chicken	C. coli		1017	ST-828 complex
35258	Cc86119	USA	chicken	C. coli		825	ST-828 complex
35259	Cc1091	USA	cattle	C. coli		1068	ST-828 complex
35260	Cc1098	USA	cattle	C. coli		1104	ST-828 complex
35261	Cc1148	USA	cattle	C. coli		1068	ST-828 complex
35262	Cc1417	USA	cattle	C. coli		3221	ST-828 complex
35263	Cc132-6	USA	pig	C. coli		3221	ST-828 complex
35264	Cc1891	USA	cattle	C. coli		1068	ST-828 complex
35265	Cc1909	Canada	cattle	C. coli		1104	ST-828 complex
35266	Cc59-2	USA	pig	C. coli		890	ST-828 complex
35267	Cc1948	USA	cattle	C. coli		1104	ST-828 complex
35268	Cc1957	USA	cattle	C. coli		2698	ST-828 complex
35269	Cc1961	USA	cattle	C. coli		1104	ST-828 complex
35270	Cc202/04	Poland	human unspecified	C. coli		1585	ST-828 complex
35271	Cc67-8	USA	pig	C. coli		1061	ST-828 complex
35272	CcLMG9854	Canada	human unspecified	C. coli		1068	ST-828 complex
35273	CcLMG23336	Slovenia	human unspecified	C. coli		3868	ST-828 complex
35274	CcLMG23341	Bosnia and Herzegovina	human unspecified	C. coli		855	ST-828 complex
35275	CcLMG23342	Slovenia	human unspecified	C. coli		855	ST-828 complex
35276	CcLMG23344	Belgium	human unspecified	C. coli		1586	ST-828 complex
35277	Cc151-9	USA	pig	C. coli		1102
35278	CcLMG9853	Sweden	human unspecified	C. coli		3869	ST-828 complex
35279	CcLMG9860	Canada	human unspecified	C. coli		900
35280	CcH6	Switzerland	human unspecified	C. coli		3020	ST-828 complex
35281	CcH8	Switzerland	human unspecified	C. coli		901	ST-828 complex
35282	CCH9	Switzerland	human unspecified	C. coli		825	ST-828 complex
35283	CcH56	Switzerland	human unspecified	C. coli		1096	ST-828 complex
35284	CcZ156	Switzerland	chicken	C. coli		854	ST-828 complex
37242	Seal110	UK [Scotland]	other animal	C. coli		962	ST-828 complex
37326	Seal120	UK [Scotland]	other animal	C. coli		827	ST-828 complex
37340	Seal129	UK [Scotland]	other animal	C. coli		827	ST-828 complex
37351	Seal130	UK [Scotland]	other animal	C. coli		827	ST-828 complex
37428	Seal141	UK [Scotland]	other animal	C. coli		827	ST-828 complex
37559	Seal153	UK [Scotland]	other animal	C. coli		1578	ST-828 complex
37565	Seal171	UK [Scotland]	other animal	C. coli		827	ST-828 complex
37585	Seal4	UK [Scotland]	other animal	C. coli		827	ST-828 complex
37593	Seal55	UK [Scotland]	other animal	C. coli		827	ST-828 complex
37595	Seal60	UK [Scotland]	other animal	C. coli		827	ST-828 complex
37596	Seal61	UK [Scotland]	other animal	C. coli		827	ST-828 complex
37597	Seal64	UK [Scotland]	other animal	C. coli		827	ST-828 complex
37598	Seal66	UK [Scotland]	other animal	C. coli		827	ST-828 complex
37599	Seal69	UK [Scotland]	other animal	C. coli		827	ST-828 complex
43935	FS101087_LDI12891	UK [England]	environmental waters	C. coli		8485
43936	FS101087_LDI12892	UK [England]	environmental waters	C. coli		1764
43937	FS101087_LDI12893	UK [England]	chicken offal or meat	C. coli		4425	ST-828 complex
43938	FS101087_LDI12894	UK	duck	C. coli		3311
43939	FS101087_LDI12895	UK	farm environment	C. coli		827	ST-828 complex
43940	FS101087_LDI12896	UK	farm environment	C. coli		827	ST-828 complex
43941	FS101087_LDI12897	UK	farm environment	C. coli		827	ST-828 complex
43942	FS101087_LDI12898	UK [England]	human blood culture	C. coli		8330	ST-828 complex
43943	FS101087_LDI12899	UK [England]	other food	C. coli		3016	ST-828 complex
43944	FS101087_LDI12900	UK	soil	C. coli		825	ST-828 complex
43945	FS101087_LDI12901	UK [England]	human blood culture	C. coli		825	ST-828 complex
43946	FS101087_LDI12902	UK	chicken	C. coli		1487	ST-1150 complex
43947	FS101087_LDI12903	UK	farm environment	C. coli		827	ST-828 complex
43948	FS101087_LDI12904	UK	farm environment	C. coli		827	ST-828 complex
43949	FS101087_LDI12905	UK	farm environment	C. coli		827	ST-828 complex
43950	FS101087_LDI12906	UK [England]	chicken offal or meat	C. coli		4422	ST-828 complex
43951	FS101087_LDI12907	UK [Wales]	chicken offal or meat	C. coli		828	ST-828 complex
43952	FS101087_LDI12908	UK [England]	chicken offal or meat	C. coli		2298	ST-828 complex
43953	FS101087_LDI12909	UK [England]	chicken offal or meat	C. coli		827	ST-828 complex
43954	FS101087_LDI12910	UK	farm environment	C. coli		827	ST-828 complex
43955	FS101087_LDI12911	UK	human unspecified	C. coli		827	ST-828 complex
43956	FS101087_LDI12912	UK	farm environment	C. coli		827	ST-828 complex
43957	FS101087_LDI12913	UK	farm environment	C. coli		827	ST-828 complex
43958	FS101087_LDI12914	UK [England]	human blood culture	C. coli		1417	ST-828 complex
43959	FS101087_LDI12915	UK [England]	chicken offal or meat	C. coli		872	ST-828 complex
43960	FS101087_LDI12916	UK	soil	C. coli		827	ST-828 complex
43961	FS101087_LDI12917	UK [England]	human blood culture	C. coli		962	ST-828 complex
43962	FS101087_LDI12918	UK	farm environment	C. coli		827	ST-828 complex
43963	FS101087_LDI12919	UK [England]	environmental waters	C. coli		828	ST-828 complex
43964	FS101087_LDI12920	UK	soil	C. coli		8411
43965	FS101087_LDI12921	UK	farm environment	C. coli		827	ST-828 complex
43966	FS101087_LDI12922	UK [England]	environmental waters	C. coli		8412
43967	FS101087_LDI12923	UK [England]	human blood culture	C. coli		872	ST-828 complex
43968	FS101087_LDI12924	UK [England]	lamb offal or meat	C. coli		827	ST-828 complex
43969	FS101087_LDI12925	UK [England]	chicken offal or meat	C. coli		827	ST-828 complex
43970	FS101087_LDI12926	UK	farm environment	C. coli		827	ST-828 complex
43971	FS101087_LDI12927	UK	farm environment	C. coli		827	ST-828 complex
43972	FS101087_LDI12928	UK	farm environment	C. coli		827	ST-828 complex
43973	FS101087_LDI12929	UK	farm environment	C. coli		827	ST-828 complex
43974	FS101087_LDI12930	UK [England]	human blood culture	C. coli		2737
43975	FS101087_LDI12931	UK [Wales]	chicken offal or meat	C. coli		8331	ST-828 complex
43976	FS101087_LDI12932	UK [England]	cows milk	C. coli		827	ST-828 complex
43977	FS101087_LDI12933	UK [England]	chicken offal or meat	C. coli		2461
43978	FS101087_LDI12934	UK	farm environment	C. coli		827	ST-828 complex
43979	FS101087_LDI12935	UK	farm environment	C. coli		827	ST-828 complex
43980	FS101087_LDI12936	UK	farm environment	C. coli		827	ST-828 complex
43981	FS101087_LDI12937	UK	farm environment	C. coli		827	ST-828 complex
43982	FS101087_LDI12938	UK [England]	chicken offal or meat	C. coli		825	ST-828 complex
43983	FS101087_LDI12939	UK	soil	C. coli		825	ST-828 complex
43984	FS101087_LDI12940	UK [England]	human blood culture	C. coli		8413
43985	FS101087_LDI12941	UK [England]	lamb offal or meat	C. coli		828	ST-828 complex
43986	FS101087_LDI12942	UK	farm environment	C. coli		827	ST-828 complex
43987	FS101087_LDI12943	UK	farm environment	C. coli		827	ST-828 complex
43988	FS101087_LDI12944	UK	farm environment	C. coli		827	ST-828 complex
43989	FS101087_LDI12945	UK	farm environment	C. coli		827	ST-828 complex
43990	FS101087_LDI12946	UK [England]	chicken offal or meat	C. coli		827	ST-828 complex
43991	FS101087_LDI12947	UK [England]	environmental waters	C. coli		8414
43992	FS101087_LDI12948	UK [Wales]	chicken offal or meat	C. coli		828	ST-828 complex
43993	FS101087_LDI12949	UK [England]	turkey offal or meat	C. coli		2195
43994	FS101087_LDI12950	UK	farm environment	C. coli		827	ST-828 complex
43995	FS101087_LDI12951	UK	farm environment	C. coli		827	ST-828 complex
43996	FS101087_LDI12952	UK	farm environment	C. coli		827	ST-828 complex
43997	FS101087_LDI12953	UK	farm environment	C. coli		827	ST-828 complex
43998	FS101087_LDI12954	UK	soil	C. coli		825	ST-828 complex
43999	FS101087_LDI12955	UK [England]	environmental waters	C. coli		8415
44001	FS101087_LDI12957	UK [England]	other food	C. coli		3016	ST-828 complex
44002	FS101087_LDI12958	UK	farm environment	C. coli		827	ST-828 complex
44003	FS101087_LDI12959	UK	farm environment	C. coli		827	ST-828 complex
44004	FS101087_LDI12960	UK	farm environment	C. coli		827	ST-828 complex
44005	FS101087_LDI12961	UK	farm environment	C. coli		827	ST-828 complex
44006	FS101087_LDI12962	UK [England]	chicken offal or meat	C. coli		828	ST-828 complex
44007	FS101087_LDI12963	UK [England]	chicken offal or meat	C. coli		828	ST-828 complex
44008	FS101087_LDI12964	UK [England]	chicken offal or meat	C. coli		828	ST-828 complex
44009	FS101087_LDI12965	UK	duck	C. coli		3304
44010	FS101087_LDI12966	UK	farm environment	C. coli		827	ST-828 complex
44011	FS101087_LDI12967	UK	farm environment	C. coli		827	ST-828 complex
44012	FS101087_LDI12968	UK	farm environment	C. coli		827	ST-828 complex
44013	FS101087_LDI12969	UK	farm environment	C. coli		827	ST-828 complex
44014	FS101087_LDI12970	UK [England]	pork offal or meat	C. coli		1248	ST-828 complex
44015	FS101087_LDI12971	UK [England]	chicken offal or meat	C. coli		1774	ST-828 complex
44016	FS101087_LDI12972	UK [England]	environmental waters	C. coli		8417
44017	FS101087_LDI12973	UK	soil	C. coli		825	ST-828 complex
44018	FS101087_LDI12974	UK	farm environment	C. coli		827	ST-828 complex
44019	FS101087_LDI12975	UK	farm environment	C. coli		827	ST-828 complex
44020	FS101087_LDI12976	UK	farm environment	C. coli		827	ST-828 complex
44021	FS101087_LDI12977	UK	farm environment	C. coli		827	ST-828 complex
44022	FS101087_LDI12978	UK [England]	chicken offal or meat	C. coli		827	ST-828 complex
44023	FS101087_LDI12979	UK	duck	C. coli		1986
44024	FS101087_LDI12980	UK	farm environment	C. coli		827	ST-828 complex
44025	FS101087_LDI12981	UK	farm environment	C. coli		827	ST-828 complex
44026	FS101087_LDI13538	UK [England]	chicken offal or meat	C. coli		828	ST-828 complex
44027	FS101087_LDI13539	UK [England]	other food	C. coli		1016	ST-828 complex
44028	FS101087_LDI13540	UK	farm environment	C. coli		827	ST-828 complex
44029	FS101087_LDI13542	UK	farm environment	C. coli		827	ST-828 complex
44030	FS101087_LDI13543	UK	farm environment	C. coli		827	ST-828 complex
44031	FS101087_LDI13544	UK	farm environment	C. coli		827	ST-828 complex
44032	FS101087_LDI13545	UK	farm environment	C. coli		827	ST-828 complex
44033	FS101087_LDI13546	UK	farm environment	C. coli		827	ST-828 complex
44034	FS101087_LDI13547	UK	farm environment	C. coli		827	ST-828 complex
44035	FS101087_LDI13548	UK	farm environment	C. coli		827	ST-828 complex
44036	FS101087_LDI13549	UK	farm environment	C. coli		827	ST-828 complex
44037	FS101087_LDI13550	UK	farm environment	C. coli		827	ST-828 complex
44038	FS101087_LDI13551	UK	farm environment	C. coli		827	ST-828 complex
44039	FS101087_LDI13552	UK	soil	C. coli		8411
44040	FS101087_LDI13553	UK	farm environment	C. coli		827	ST-828 complex
44041	FS101087_LDI13554	UK	farm environment	C. coli		827	ST-828 complex
44042	FS101087_LDI13555	UK	farm environment	C. coli		827	ST-828 complex
44043	FS101087_LDI13556	UK	soil	C. coli		8411
44044	FS101087_LDI13557	UK	farm environment	C. coli		8420
44045	FS101087_LDI13558	UK	farm environment	C. coli		827	ST-828 complex
44046	FS101087_LDI13559	UK	farm environment	C. coli		8421	ST-828 complex
44047	FS101087_LDI13560	UK	farm environment	C. coli		827	ST-828 complex
44048	FS101087_LDI13561	UK	farm environment	C. coli		827	ST-828 complex
44049	FS101087_LDI13562	UK	farm environment	C. coli		827	ST-828 complex
44050	FS101087_LDI13563	UK	farm environment	C. coli		827	ST-828 complex
44051	FS101087_LDI13564	UK	farm environment	C. coli		827	ST-828 complex
44052	FS101087_LDI13565	UK	farm environment	C. coli		827	ST-828 complex
44053	FS101087_LDI13566	UK	farm environment	C. coli		827	ST-828 complex
44054	FS101087_LDI13567	UK	farm environment	C. coli		8421	ST-828 complex
44055	FS101087_LDI13568	UK	farm environment	C. coli		827	ST-828 complex
44056	FS101087_LDI13569	UK	farm environment	C. coli		827	ST-828 complex
44057	FS101087_LDI13570	UK	farm environment	C. coli		827	ST-828 complex
44058	FS101087_LDI13571	UK	farm environment	C. coli		7864
44059	FS101087_LDI13572	UK	farm environment	C. coli		827	ST-828 complex
44060	FS101087_LDI13573	UK	farm environment	C. coli		827	ST-828 complex
44061	FS101087_LDI13574	UK	farm environment	C. coli		827	ST-828 complex
44062	FS101087_LDI13575	UK	farm environment	C. coli		827	ST-828 complex
44063	FS101087_LDI13576	UK	farm environment	C. coli		827	ST-828 complex
44064	FS101087_LDI13577	UK	soil	C. coli		8411
44065	FS101087_LDI13578	UK	farm environment	C. coli		827	ST-828 complex
44066	FS101087_LDI13579	UK	farm environment	C. coli		827	ST-828 complex
44067	FS101087_LDI13580	UK	farm environment	C. coli		827	ST-828 complex
44068	FS101087_LDI13581	UK	farm environment	C. coli		827	ST-828 complex
44069	FS101087_LDI13582	UK	farm environment	C. coli		827	ST-828 complex
44070	FS101087_LDI13583	UK	farm environment	C. coli		827	ST-828 complex
44071	FS101087_LDI13584	UK	farm environment	C. coli		827	ST-828 complex
44072	FS101087_LDI13585	UK	farm environment	C. coli		827	ST-828 complex
44073	FS101087_LDI13586	UK	farm environment	C. coli		827	ST-828 complex
44074	FS101087_LDI13587	UK	farm environment	C. coli		827	ST-828 complex
44075	FS101087_LDI13588	UK	farm environment	C. coli		827	ST-828 complex
44076	FS101087_LDI13589	UK	farm environment	C. coli		827	ST-828 complex
44077	FS101087_LDI13590	UK	farm environment	C. coli		827	ST-828 complex
44078	FS101087_LDI13591	UK	farm environment	C. coli		827	ST-828 complex
44079	FS101087_LDI13592	UK	farm environment	C. coli		827	ST-828 complex
44080	FS101087_LDI13593	UK	farm environment	C. coli		827	ST-828 complex
44081	FS101087_LDI13594	UK	farm environment	C. coli		827	ST-828 complex
44082	FS101087_LDI13595	UK	farm environment	C. coli		827	ST-828 complex
44083	FS101087_LDI13596	UK	farm environment	C. coli		827	ST-828 complex
44084	FS101087_LDI13597	UK	farm environment	C. coli		827	ST-828 complex
44085	FS101087_LDI13598	UK	farm environment	C. coli		827	ST-828 complex
44087	FS101087_LDI13600	UK	farm environment	C. coli		827	ST-828 complex
44088	FS101087_LDI13601	UK	farm environment	C. coli		827	ST-828 complex
44089	FS101087_LDI13602	UK	farm environment	C. coli		827	ST-828 complex
44090	FS101087_LDI13603	UK	farm environment	C. coli		827	ST-828 complex
44091	FS101087_LDI13604	UK	farm environment	C. coli		827	ST-828 complex
44092	FS101087_LDI13605	UK	farm environment	C. coli		827	ST-828 complex
44093	FS101087_LDI13606	UK	chicken	C. coli		1487	ST-1150 complex
44094	FS101087_LDI13607	UK	chicken	C. coli		1614	ST-828 complex
44095	FS101087_LDI13608	UK	chicken	C. coli		1487	ST-1150 complex
44096	FS101087_LDI13609	UK	chicken	C. coli		1487	ST-1150 complex
44097	FS101087_LDI13610	UK	chicken	C. coli
44098	FS101087_LDI13611	UK	chicken	C. coli		1493
44099	FS101087_LDI13612	UK	chicken	C. coli		1090
44100	FS101087_LDI13613	UK	chicken	C. coli		1090
44101	FS101087_LDI13614	UK	chicken	C. coli		2195
44102	FS101087_LDI13615	UK	chicken	C. coli		8424	ST-1150 complex
44103	FS101087_LDI13616	UK	chicken	C. coli		1090
44104	FS101087_LDI13617	UK	chicken	C. coli		1090
44105	FS101087_LDI13618	UK	chicken	C. coli		1487	ST-1150 complex
44106	FS101087_LDI13619	UK	chicken	C. coli		1490
44107	FS101087_LDI13620	UK	chicken	C. coli		8425
44108	FS101087_LDI13621	UK	chicken	C. coli		1090
44109	FS101087_LDI13622	UK	chicken	C. coli		1488
44110	FS101087_LDI13623	UK	chicken	C. coli		1090
44111	FS101087_LDI13624	UK	chicken	C. coli		1090
44112	FS101087_LDI13625	UK	chicken	C. coli		1090
44113	FS101087_LDI13626	UK	chicken	C. coli		1090
44114	FS101087_LDI13627	UK	chicken	C. coli		1090
44115	FS101087_LDI13628	UK	chicken	C. coli		1090
44116	FS101087_LDI13629	UK	chicken	C. coli		1090
44117	FS101087_LDI13630	UK	chicken	C. coli		1487	ST-1150 complex
44118	FS101087_LDI13631	UK	chicken	C. coli		4149	ST-828 complex
44119	FS101087_LDI13632	UK	chicken	C. coli		1090
44120	FS101087_LDI13633	UK	chicken	C. coli		1090
44121	FS101087_LDI13634	UK	chicken	C. coli		1090
44122	FS101087_LDI13635	UK	chicken	C. coli		1090
44147	FS101087_LDI4896	UK	environmental waters	C. coli		8427
44148	FS101087_LDI4897	UK	environmental waters	C. coli		1988
44149	FS101087_LDI4898	UK	environmental waters	C. coli		1005
44150	FS101087_LDI4899	UK	environmental waters	C. coli		8428
44151	FS101087_LDI4900	UK	environmental waters	C. coli		8429
44152	FS101087_LDI4901	UK	environmental waters	C. coli		1007
44153	FS101087_LDI4902	UK	environmental waters	C. coli		8430
44156	FS101087_LDI4905	UK	environmental waters	C. coli		8486
44157	FS101087_LDI4906	UK	environmental waters	C. coli		8431
44158	FS101087_LDI4907	UK	environmental waters	C. coli		8487
44159	FS101087_LDI4908	UK	environmental waters	C. coli		1764
44160	FS101087_LDI4909	UK	environmental waters	C. coli		8432
44161	FS101087_LDI4910	UK	soil	C. coli		2220	ST-828 complex
44163	FS101087_LDI4912	UK	environmental waters	C. coli		1988
44164	FS101087_LDI4913	UK	environmental waters	C. coli		1988
44165	FS101087_LDI4914	UK	environmental waters	C. coli		8433
44166	FS101087_LDI6734	UK [England]	environmental waters	C. coli		8434
44167	FS101087_LDI6735	UK	duck	C. coli		1765
44168	FS101087_LDI6736	UK	farm environment	C. coli		827	ST-828 complex
44169	FS101087_LDI6737	UK	dog	C. coli		2022	ST-828 complex
44170	FS101087_LDI6738	UK	farm environment	C. coli		827	ST-828 complex
44171	FS101087_LDI6739	UK	farm environment	C. coli		827	ST-828 complex
44172	FS101087_LDI6740	UK	farm environment	C. coli		827	ST-828 complex
44173	FS101087_LDI6741	UK	human stool	C. coli		895
44174	FS101087_LDI6742	UK	chicken	C. coli		828	ST-828 complex
44175	FS101087_LDI6743	UK	duck	C. coli		3308
44176	FS101087_LDI6744	UK	farm environment	C. coli		827	ST-828 complex
44177	FS101087_LDI6745	UK	duck	C. coli		1765
44178	FS101087_LDI6746	UK	farm environment	C. coli		827	ST-828 complex
44179	FS101087_LDI6747	UK	farm environment	C. coli		825	ST-828 complex
44180	FS101087_LDI6748	UK	farm environment	C. coli		825	ST-828 complex
44181	FS101087_LDI6749	UK [England]	environmental waters	C. coli		8435
44182	FS101087_LDI6750	UK	human stool	C. coli		899	ST-828 complex
44183	FS101087_LDI6751	UK	duck	C. coli		3314
44184	FS101087_LDI6752	UK	farm environment	C. coli		827	ST-828 complex
44185	FS101087_LDI6753	UK	chicken	C. coli		1541	ST-828 complex
44186	FS101087_LDI6754	UK	farm environment	C. coli		827	ST-828 complex
44187	FS101087_LDI6755	UK	farm environment	C. coli		825	ST-828 complex
44188	FS101087_LDI6756	UK	farm environment	C. coli		827	ST-828 complex
44189	FS101087_LDI6757	UK	pig	C. coli		854	ST-828 complex
44190	FS101087_LDI6758	UK [England]	environmental waters	C. coli		8434
44191	FS101087_LDI6759	UK	duck	C. coli		1986
44192	FS101087_LDI6760	UK	farm environment	C. coli		827	ST-828 complex
44193	FS101087_LDI6762	UK	farm environment	C. coli		827	ST-828 complex
44195	FS101087_LDI6764	UK	farm environment	C. coli		827	ST-828 complex
44196	FS101087_LDI6765	UK	human stool	C. coli		2488
44197	FS101087_LDI6766	UK	human unspecified	C. coli		901	ST-828 complex
44198	FS101087_LDI6767	UK	farm environment	C. coli		962	ST-828 complex
44199	FS101087_LDI6768	UK	farm environment	C. coli		827	ST-828 complex
44200	FS101087_LDI6769	UK	chicken	C. coli		5165	ST-828 complex
44201	FS101087_LDI6770	UK	pig	C. coli		887	ST-828 complex
44202	FS101087_LDI6771	UK	farm environment	C. coli		962	ST-828 complex
44203	FS101087_LDI6772	UK	farm environment	C. coli		825	ST-828 complex
44204	FS101087_LDI6773	UK	pig	C. coli		1464	ST-828 complex
44205	FS101087_LDI6774	UK	chicken	C. coli		1531
44206	FS101087_LDI6775	UK	duck	C. coli		3309
44207	FS101087_LDI6776	UK	farm environment	C. coli		832	ST-828 complex
44210	FS101087_LDI6780	UK	farm environment	C. coli		825	ST-828 complex
44211	FS101087_LDI6781	UK	duck	C. coli		3311
44212	FS101087_LDI6782	UK	duck	C. coli		3319
44213	FS101087_LDI6783	UK	duck	C. coli		3306
44214	FS101087_LDI6784	UK	farm environment	C. coli		827	ST-828 complex
44215	FS101087_LDI6785	UK	pig	C. coli		1096	ST-828 complex
44216	FS101087_LDI6786	UK	farm environment	C. coli		2022	ST-828 complex
44218	FS101087_LDI6788	UK	farm environment	C. coli		827	ST-828 complex
44219	FS101087_LDI6789	UK [England]	human stool	C. coli		872	ST-828 complex
44220	FS101087_LDI6790	UK	chicken	C. coli		1203	ST-828 complex
44221	FS101087_LDI6791	UK	duck	C. coli		8437
44222	FS101087_LDI6792	UK	farm environment	C. coli		827	ST-828 complex
44223	FS101087_LDI6793	UK	pig	C. coli		8438
44224	FS101087_LDI6794	UK	farm environment	C. coli		827	ST-828 complex
44225	FS101087_LDI6795	UK	farm environment	C. coli		827	ST-828 complex
44226	FS101087_LDI6796	UK	farm environment	C. coli		827	ST-828 complex
44227	FS101087_LDI6797	UK [England]	environmental waters	C. coli		8439
44229	FS101087_LDI6799	UK	farm environment	C. coli		827	ST-828 complex
44230	FS101087_LDI6800	UK	farm environment	C. coli		962	ST-828 complex
44231	FS101087_LDI6801	UK	chicken	C. coli		1405	ST-828 complex
44232	FS101087_LDI6802	UK	farm environment	C. coli		827	ST-828 complex
44233	FS101087_LDI6803	UK	farm environment	C. coli		7117
44234	FS101087_LDI6804	UK	farm environment	C. coli		827	ST-828 complex
44235	FS101087_LDI6805	UK	environmental waters	C. coli		1766
44237	FS101087_LDI6807	UK	farm environment	C. coli		827	ST-828 complex
44238	FS101087_LDI6808	UK	farm environment	C. coli		827	ST-828 complex
44239	FS101087_LDI6809	UK	farm environment	C. coli		827	ST-828 complex
44240	FS101087_LDI6810	UK	farm environment	C. coli		827	ST-828 complex
44241	FS101087_LDI6811	UK	farm environment	C. coli		827	ST-828 complex
44242	FS101087_LDI6812	UK	farm environment	C. coli		827	ST-828 complex
44243	FS101087_LDI6813	UK [Northern Ireland]	human stool	C. coli		827	ST-828 complex
44244	FS101087_LDI6814	UK	farm environment	C. coli		825	ST-828 complex
44245	FS101087_LDI6815	UK	farm environment	C. coli		827	ST-828 complex
44246	FS101087_LDI6816	UK	farm environment	C. coli		827	ST-828 complex
44247	FS101087_LDI6817	UK	farm environment	C. coli		827	ST-828 complex
44248	FS101087_LDI6819	UK	farm environment	C. coli		962	ST-828 complex
44250	FS101087_LDI6825	UK	chicken	C. coli		1089	ST-828 complex
44252	FS101087_LDI6827	UK	farm environment	C. coli		827	ST-828 complex
44253	FS101087_LDI6828	UK	farm environment	C. coli		7117
44254	FS101087_LDI6829	UK	farm environment	C. coli		827	ST-828 complex
44255	FS101087_LDI6830	UK	farm environment	C. coli		827	ST-828 complex
44256	FS101087_LDI6831	UK	farm environment	C. coli		827	ST-828 complex
47339	NWC228	UK [England]	human stool	C. coli	3	1586	ST-828 complex
57756	CAMP1090	UK	chicken	C. coli		828	ST-828 complex
57757	CAMP2588	UK	chicken offal or meat	C. coli		867	ST-828 complex
57758	CAMP2681	UK	chicken offal or meat	C. coli		7243
57760	CAMP828	UK	chicken	C. coli		828	ST-828 complex
57772	chick1717	UK	chicken offal or meat	C. coli		1009
57803	SS_026	UK	chicken offal or meat	C. coli		1090
57808	SS_031	UK	chicken offal or meat	C. coli		827	ST-828 complex
57811	SS_034	UK	chicken offal or meat	C. coli		867	ST-828 complex
57812	SS_035	UK	chicken offal or meat	C. coli		1090
57820	SS_043	UK	chicken offal or meat	C. coli		828	ST-828 complex
57824	SS_047	UK	chicken offal or meat	C. coli		827	ST-828 complex
57825	SS_049	UK	chicken offal or meat	C. coli		867	ST-828 complex
57826	SS_051	UK	chicken offal or meat	C. coli		867	ST-828 complex
57827	SS_052	UK	chicken offal or meat	C. coli		1585	ST-828 complex
57829	SS_054	UK	chicken offal or meat	C. coli		1614	ST-828 complex
57836	SS_062	UK	chicken	C. coli		4149	ST-828 complex
57841	SS_073	UK	chicken offal or meat	C. coli		830	ST-828 complex
57842	SS_074	UK	chicken offal or meat	C. coli		2022	ST-828 complex
57844	SS_076	UK	broiler environment	C. coli		1541	ST-828 complex
57849	SS_082	UK	chicken	C. coli		830	ST-828 complex
57854	SS_090	UK	chicken	C. coli		825	ST-828 complex
57857	SS_093	UK	chicken	C. coli		4422	ST-828 complex
57859	SS_097	UK	broiler environment	C. coli		830	ST-828 complex
57863	SS_101	UK	broiler environment	C. coli		830	ST-828 complex
57864	SS_103	UK	broiler environment	C. coli		830	ST-828 complex
57865	SS_106	UK	chicken	C. coli		828	ST-828 complex
57870	SS_114	UK	chicken	C. coli		827	ST-828 complex
57874	SS_122	UK	broiler environment	C. coli		1614	ST-828 complex
57876	SS_127	UK	chicken	C. coli		828	ST-828 complex
57879	SS_132	UK	broiler environment	C. coli		830	ST-828 complex
57884	SS_142	UK	chicken	C. coli		1541	ST-828 complex
57885	SS_143	UK	broiler environment	C. coli		830	ST-828 complex
57886	SS_146	UK	chicken	C. coli		1055	ST-828 complex
57889	SS_150	UK	chicken offal or meat	C. coli		1090
57890	SS_151	UK	chicken	C. coli		830	ST-828 complex
57894	SS_157	UK	broiler environment	C. coli		1614	ST-828 complex
57896	SS_160	UK	chicken offal or meat	C. coli		825	ST-828 complex
57901	SS_168	UK	chicken offal or meat	C. coli		1402	ST-828 complex
57907	SS_176	UK	chicken	C. coli		828	ST-828 complex
57911	SS_183	UK	broiler environment	C. coli		1088	ST-828 complex
57913	SS_186	UK	chicken	C. coli		828	ST-828 complex
57916	SS_189	UK	chicken	C. coli		1541	ST-828 complex
57919	SS_193	UK	chicken offal or meat	C. coli		4433
57920	SS_194	UK	chicken offal or meat	C. coli		827	ST-828 complex
57926	SS_205	UK	broiler environment	C. coli		830	ST-828 complex
57932	SS_213	UK	chicken	C. coli		828	ST-828 complex
57936	SS_219	UK	chicken offal or meat	C. coli		1541	ST-828 complex
57943	SS_229	UK	chicken offal or meat	C. coli		827	ST-828 complex
57950	SS_246	UK	chicken	C. coli		4422	ST-828 complex
57952	SS_250	UK	chicken	C. coli		827	ST-828 complex
57954	SS_253	UK	chicken offal or meat	C. coli		3616	ST-828 complex
57958	SS_258	UK	chicken	C. coli		829	ST-828 complex
57960	SS_260	UK	chicken offal or meat	C. coli		828	ST-828 complex
57962	SS_263	UK	human stool	C. coli		1541	ST-828 complex
57964	SS_266	UK	human stool	C. coli		828	ST-828 complex
57965	SS_268	UK	human stool	C. coli		825	ST-828 complex
57968	SS_273	UK	human stool	C. coli		827	ST-828 complex
57970	SS_275	UK	chicken offal or meat	C. coli		825	ST-828 complex
57973	SS_281	UK	chicken offal or meat	C. coli		855	ST-828 complex
57977	SS_288	UK	chicken	C. coli		1614	ST-828 complex
57979	SS_294	UK	chicken offal or meat	C. coli		1541	ST-828 complex
57983	SS_298	UK	chicken	C. coli		1585	ST-828 complex
57984	SS_299	UK	chicken	C. coli		4304	ST-828 complex
57990	SS_305	UK	chicken offal or meat	C. coli		4304	ST-828 complex
57991	SS_306	UK	chicken	C. coli		829	ST-828 complex
57993	SS_308	UK	chicken	C. coli		3616	ST-828 complex
57994	SS_309	UK	chicken offal or meat	C. coli		1090
58001	SS_318	UK	chicken	C. coli		1088	ST-828 complex
58002	SS_319	UK	chicken offal or meat	C. coli		4457	ST-828 complex
58004	SS_321	UK	chicken	C. coli		4457	ST-828 complex
58006	SS_343	UK	chicken offal or meat	C. coli		825	ST-828 complex
58007	SS_344	UK	chicken offal or meat	C. coli		827	ST-828 complex
58014	SS_384	UK	chicken	C. coli		828	ST-828 complex
58017	SS_390	UK	chicken	C. coli		827	ST-828 complex
58018	SS_391	UK	chicken	C. coli		1541	ST-828 complex
58021	SS_395	UK	chicken	C. coli		1402	ST-828 complex
58023	SS_399	UK	chicken	C. coli		827	ST-828 complex
58024	SS_400	UK	chicken	C. coli		4464	ST-828 complex
58025	SS_401	UK	chicken offal or meat	C. coli		4465
58026	SS_402	UK	chicken offal or meat	C. coli		3563	ST-828 complex
58037	SS_578	UK	human stool	C. coli		825	ST-828 complex
58038	SS_580	UK	human stool	C. coli		828	ST-828 complex
58039	SS_581	UK	human stool	C. coli		830	ST-828 complex
58040	SS_582	UK	human stool	C. coli		831	ST-828 complex
58041	SS_583	UK	human stool	C. coli		1541	ST-828 complex
58042	SS_584	UK	human stool	C. coli		1614	ST-828 complex
60467	CAMP2016	UK	duck	C. coli		2016
60471	CAMP2326	UK		C. coli		2326
60484	CAMP886	UK	pig	C. coli		887	ST-828 complex
60485	CAMP3667	UK	chicken	C. coli		3667	ST-1150 complex
60486	CAMP3129	UK		C. coli		8320
60488	CAMP1487	UK	chicken	C. coli
60501	C15	Canada	chicken	C. coli		1629	ST-828 complex
60515	H13	Canada	human unspecified	C. coli		9201	ST-828 complex
60551	U2	Canada		C. coli		829	ST-828 complex
60618	CAMP3136	UK		C. coli
60641	CAMP1670	USA	human unspecified	C. coli		1670
60647	CAMP1643	USA	human unspecified	C. coli		1643
60654	cow3202	UK	cattle	C. coli		827	ST-828 complex
62559	SH-CCD12C136	China	human stool	C. coli	3	1145	ST-828 complex
62560	SH-CCH11C314	China	chicken	C. coli	3	860	ST-828 complex
62561	ZJ2013CCHD50	China	chicken	C. coli	3	7468	ST-828 complex
62562	SH-CCH11C311	China	chicken	C. coli	2	1121	ST-1150 complex
62563	SH-CCH11C334	China	chicken	C. coli	3	860	ST-828 complex
62564	SH-CCH11C390	China	chicken	C. coli	3	6322
62565	SH-CCH11C605	China	chicken	C. coli	3	6322
62566	SH-CCF11C627	China	chicken offal or meat	C. coli	3	6322
62567	SH-CCD11C671	China	human stool	C. coli	3	872	ST-828 complex
62568	SH-CCHF12C088	China	chicken offal or meat	C. coli	3	1145	ST-828 complex
62569	SH-CCD12C100	China	human stool	C. coli	4	1145	ST-828 complex
82760	2017D-0044	USA		C. coli	8	828	ST-828 complex
88964	PNUSAC008367	USA		C. coli	3	10695	ST-1150 complex
105521	18V1065H1	Australia	human stool	C. coli	3	10161	ST-828 complex
105960	R18.0424	Taiwan		C. coli	3	10478
106360	QL_1_15	China	pig	C. coli	3	10641	ST-828 complex
106376	YZU0762	China	farm environment	C. coli	3	10674	ST-828 complex
106383	YZU0730	China	chicken	C. coli	3	10674	ST-828 complex
106384	YZU0768	China	farm environment	C. coli	3	10674	ST-828 complex
106439	01-0549	Vietnam	human unspecified	C. coli	3	5507	ST-828 complex
106455	01-0848	Vietnam	human unspecified	C. coli	3	1145	ST-828 complex
106506	02-1481	Vietnam	human unspecified	C. coli	3	6148
106525	02-1742	Vietnam	human unspecified	C. coli	3	1625	ST-828 complex
106562	03-0396	Vietnam	human unspecified	C. coli	3	1145	ST-828 complex
106563	03-0399	Vietnam	human unspecified	C. coli	3	1145	ST-828 complex
106585	02-1732	Vietnam	human unspecified	C. coli	3	1625	ST-828 complex
106623	03-0704	Vietnam	human unspecified	C. coli	3	1121	ST-1150 complex
106669	BCB22987	Vietnam	human unspecified	C. coli	3	5695
106715	74-G-331	Vietnam	other animal	C. coli	3	12652	ST-828 complex
107994	7128	Vietnam	human unspecified	C. coli	3	5507	ST-828 complex
108010	7145	Vietnam	human unspecified	C. coli	3	1145	ST-828 complex
108058	7202	Vietnam	human unspecified	C. coli	3	6148
108076	7223	Vietnam	human unspecified	C. coli	3	1625	ST-828 complex
108109	7269	Vietnam	human unspecified	C. coli	3	1145	ST-828 complex
108110	7270	Vietnam	human unspecified	C. coli	3	1145	ST-828 complex
108132	7438	Vietnam	human unspecified	C. coli	3	1625	ST-828 complex
108168	7477	Vietnam	human unspecified	C. coli	3	1121	ST-1150 complex
108214	7525	Vietnam	human unspecified	C. coli	3	5695
108260	7575	Vietnam	other animal	C. coli	3	12652	ST-828 complex
111044	C57	Vietnam	chicken	C. coli	4	5511	ST-828 complex
113228	2020WQ268	China	chicken	C. coli	3	11993	ST-828 complex
116023	R22.0646	Taiwan	chicken offal or meat	C. coli	3	12388	ST-828 complex
116035	R22.1411	Taiwan		C. coli	3	12357	ST-828 complex
116068	R22.0653	Taiwan	chicken offal or meat	C. coli	3	12419
143442	H01	Vietnam	chicken offal or meat	C. coli	4	13531	ST-828 complex
145214	1045	China	human stool	C. coli	4	13951	ST-828 complex
145219	1095	China	human stool	C. coli	3	14023	ST-828 complex
145243	1246	China	human stool	C. coli	3	14015	ST-828 complex
145246	908	China	human stool	C. coli	3	3753	ST-828 complex
145251	X104	China	chicken offal or meat	C. coli	2	902	ST-828 complex
145255	X175	China	chicken offal or meat	C. coli	3	13980	ST-828 complex
145257	X178	China	chicken offal or meat	C. coli	3	11993	ST-828 complex
145263	X229	China	chicken offal or meat	C. coli	3	13963	ST-828 complex
145273	X327	China	chicken offal or meat	C. coli	3	10308	ST-828 complex
146261	842X	China	human stool	C. coli	3	11388	ST-828 complex
147104	ICDCCC-SHCCH11C314	China	chicken	C. coli	3	860	ST-828 complex
147106	HN-CCD07046	China	human stool	C. coli	3	5517	ST-828 complex
147130	16SHKX65C	China	chicken	C. coli	3	1055	ST-828 complex
147131	18QD2YX23C	China	duck	C. coli	3	825	ST-828 complex
147132	18QD2YX27C	China	duck	C. coli	3	825	ST-828 complex
147133	18QD2YX13C	China	duck	C. coli	3	825	ST-828 complex
147135	18QD2YX32C	China	duck	C. coli	3	825	ST-828 complex
147136	18QD2YX31C	China	duck	C. coli	3	825	ST-828 complex
147137	18QD2YX29C	China	duck	C. coli	3	825	ST-828 complex
147165	R18.1828	China	human stool	C. coli	3	5506	ST-828 complex
147166	R19.1157	China	human stool	C. coli	3	1145	ST-828 complex
147172	C203018	China	chicken	C. coli	3	3753	ST-828 complex
147173	C203110	China	chicken	C. coli	3	3753	ST-828 complex
147174	C203112	China	chicken	C. coli	3	825	ST-828 complex
147177	C203016	China	chicken	C. coli	3	3753	ST-828 complex
147179	C203115	China	chicken	C. coli	3	3753	ST-828 complex
147209	CCHN2011023	China	chicken	C. coli	3	5191	ST-828 complex
147211	X047	China	chicken offal or meat	C. coli	5	3753	ST-828 complex
147212	X064	China	chicken offal or meat	C. coli	2	825	ST-828 complex
147220	S009	China	chicken offal or meat	C. coli	3	825	ST-828 complex
147221	660	China	human stool	C. coli	3	872	ST-828 complex
147223	593	China	human stool	C. coli	3	872	ST-828 complex
147227	514	China	human stool	C. coli	3	872	ST-828 complex
147230	477	China	human stool	C. coli	3	872	ST-828 complex
147234	370	China	human stool	C. coli	3	5507	ST-828 complex
147238	247	China	human stool	C. coli	3	872	ST-828 complex
147246	142	China	human stool	C. coli	3	7468	ST-828 complex
147251	619	China	human stool	C. coli	3	11900	ST-828 complex
147254	CCHN2011027	China	chicken	C. coli	3	5191	ST-828 complex
147255	X044	China	chicken offal or meat	C. coli	3	872	ST-828 complex
147257	X006	China	chicken offal or meat	C. coli	3	3753	ST-828 complex
147258	S036	China	chicken offal or meat	C. coli	3	1145	ST-828 complex
147261	653	China	human stool	C. coli	2	825	ST-828 complex
147262	635	China	human stool	C. coli	3	1145	ST-828 complex
147263	614	China	human stool	C. coli	3	872	ST-828 complex
147264	633	China	human stool	C. coli	3	872	ST-828 complex
147267	534	China	human stool	C. coli	3	1145	ST-828 complex
147273	256	China	human stool	C. coli	3	1055	ST-828 complex
147274	244	China	human stool	C. coli	3	1055	ST-828 complex
147286	455	China	human stool	C. coli	3	14078	ST-828 complex
147287	348	China	human stool	C. coli	2	11132	ST-828 complex
147288	CCHN2011022	China	chicken	C. coli	3	5191	ST-828 complex
147289	X045	China	chicken offal or meat	C. coli	3	872	ST-828 complex
147296	S018	China	chicken offal or meat	C. coli	3	825	ST-828 complex
147297	S010	China	chicken offal or meat	C. coli	3	825	ST-828 complex
147301	594	China	human stool	C. coli	2	7266	ST-1150 complex
147302	515	China	human stool	C. coli	3	860	ST-828 complex
147304	419	China	human stool	C. coli	3	5506	ST-828 complex
147311	353	China	human stool	C. coli	2	902	ST-828 complex
147314	251	China	human stool	C. coli	3	3753	ST-828 complex
147320	66	China	human stool	C. coli	3	9974
147332	S035	China	chicken offal or meat	C. coli	3	1145	ST-828 complex
147337	426	China	human stool	C. coli	3	1145	ST-828 complex
147343	320	China	human stool	C. coli	3	1145	ST-828 complex
147344	257	China	human stool	C. coli	3	1145	ST-828 complex
147345	254	China	human stool	C. coli	3	3753	ST-828 complex
147353	308	China	human stool	C. coli	3	1055	ST-828 complex
147354	CCNB2101004	China	chicken offal or meat	C. coli	3	830	ST-828 complex
147357	CCJD2010039	China	chicken offal or meat	C. coli	3	825	ST-828 complex
147358	CCJD2010028	China	chicken offal or meat	C. coli	3	1145	ST-828 complex
147360	CCHU2011008	China	chicken offal or meat	C. coli	2	872	ST-828 complex
147385	CCJD2010013	China	chicken offal or meat	C. coli	4	1145	ST-828 complex
147389	CCHN2011026	China	chicken offal or meat	C. coli	3	5191	ST-828 complex
147406	CCNB2101001	China	chicken offal or meat	C. coli	3	830	ST-828 complex
147408	CCJD2010038	China	chicken offal or meat	C. coli	3	825	ST-828 complex
147412	CCHN2011025	China	chicken offal or meat	C. coli	3	5191	ST-828 complex
147431	CCNB2101005	China	chicken offal or meat	C. coli	3	830	ST-828 complex
147432	CCJD2010046	China	chicken offal or meat	C. coli	3	3753	ST-828 complex
147433	CCJD2010047	China	chicken offal or meat	C. coli	3	3753	ST-828 complex
147435	CCJD2010031	China	chicken offal or meat	C. coli	3	11891
147448	CCJD2010003	China	chicken offal or meat	C. coli	3	1145	ST-828 complex
147453	SH15CH33	China	human stool	C. coli	3	1145	ST-828 complex
147454	c025	China	chicken	C. coli	3	6953	ST-1150 complex
147455	bai 10-2	China	chicken	C. coli	3	9085	ST-828 complex
147456	c027	China	chicken	C. coli	3	860	ST-828 complex
147457	hua12-1	China	chicken	C. coli	3	1055	ST-828 complex
147458	cc1-18-1	China	duck	C. coli	3	825	ST-828 complex
147490	cc2-5-1	China	duck	C. coli	3	825	ST-828 complex
147534	2020JZ54	China	pig	C. coli	3	825	ST-828 complex
147586	EE2H	China	goose	C. coli	3	11513
147597	EE2M	China	goose	C. coli	3	11513
147710	CC20JX12	China	pork offal or meat	C. coli	3	12013
147720	YZU0747	China	chicken	C. coli	5	1666	ST-828 complex
147722	YZU0735	China	chicken	C. coli	3	3236	ST-828 complex
147723	YZU0769	China	farm environment	C. coli	3	1666	ST-828 complex
147729	YZU0755	China	chicken	C. coli	5	1666	ST-828 complex
147730	YZU0738	China	chicken	C. coli	3	1145	ST-828 complex
147739	HJL0147	China	chicken offal or meat	C. coli	3	1145	ST-828 complex
147741	HJL0110	China	chicken offal or meat	C. coli	3	1145	ST-828 complex
147745	HJL0089	China	chicken offal or meat	C. coli	3	1145	ST-828 complex
147751	HJL0142	China	duck	C. coli	3	8736	ST-828 complex
147753	HJL0145	China	chicken offal or meat	C. coli	3	1145	ST-828 complex
147755	HJL0100	China	chicken offal or meat	C. coli	3	5507	ST-828 complex
147757	HJL0090	China	chicken offal or meat	C. coli	3	872	ST-828 complex
147759	HJL0077	China	chicken offal or meat	C. coli	3	825	ST-828 complex
147761	HJL0125	China	goose	C. coli	3	872	ST-828 complex
147762	HJL0117	China	goose	C. coli	3	8737	ST-828 complex
147766	HJL0085	China	chicken offal or meat	C. coli	3	1145	ST-828 complex
147770	HJL0141	China	chicken offal or meat	C. coli	3	3236	ST-828 complex
147771	HJL0103	China	chicken offal or meat	C. coli	3	825	ST-828 complex
147855	S2022769	China	chicken offal or meat	C. coli	3	825	ST-828 complex
147860	S2022730	China	human stool	C. coli	2	9743	ST-828 complex
147871	S2022737	China	duck	C. coli	3	1145	ST-828 complex
147872	S2022741	China	chicken offal or meat	C. coli	2	829	ST-828 complex
147881	S2022761	China	chicken offal or meat	C. coli	3	872	ST-828 complex
147887	S2022745	China	chicken offal or meat	C. coli	3	828	ST-828 complex
147897	JZ10	China	chicken	C. coli	3	872	ST-828 complex
147898	JZ09	China	chicken	C. coli	3	872	ST-828 complex
147899	JZ08	China	chicken	C. coli	3	872	ST-828 complex
147921	CB18157	China	human stool	C. coli	3	1121	ST-1150 complex
147925	CB19420	China	human stool	C. coli	11	902	ST-828 complex
147926	CB20138	China	human stool	C. coli	2	5512	ST-828 complex
147927	CB21161	China	human stool	C. coli	3	3753	ST-828 complex
147942	CB23003	China	human stool	C. coli	4	5511	ST-828 complex
147944	CB23176	China	human stool	C. coli	3	1145	ST-828 complex
148468	CB12005	China	human stool	C. coli	3	11684	ST-828 complex
148469	CB12015	China	human stool	C. coli	3	11698	ST-828 complex
148476	CB15070	China	chicken offal or meat	C. coli	4	3753	ST-828 complex
148480	CB16086	China	human stool	C. coli	3	11699	ST-828 complex
148483	CB17008	China	human stool	C. coli	10	1586	ST-828 complex
148484	CB17034	China	human stool	C. coli	3	872	ST-828 complex
148488	CB17052	China	human stool	C. coli	4	1145	ST-828 complex
148493	CB17117	China	human stool	C. coli	3	1145	ST-828 complex
148494	CB17118	China	human stool	C. coli	3	1145	ST-828 complex
148495	CB17158	China	human stool	C. coli	5	3753	ST-828 complex
148496	CB17166	China	human stool	C. coli	3	1145	ST-828 complex
148497	CB17191	China	human stool	C. coli	3	825	ST-828 complex
148498	CB18008	China	human stool	C. coli	3	860	ST-828 complex
148501	CB18027	China	human stool	C. coli	3	1055	ST-828 complex
148506	CB18063	China	human stool	C. coli	2	902	ST-828 complex
148510	CB18141	China	human stool	C. coli	2	872	ST-828 complex
148511	CB18163	China	human stool	C. coli	2	872	ST-828 complex
148513	CB18214	China	human stool	C. coli	3	1145	ST-828 complex
148514	CB18230	China	human stool	C. coli	3	1145	ST-828 complex
148516	CB19029	China	human stool	C. coli	3	825	ST-828 complex
148524	CB19076	China	human stool	C. coli	3	872	ST-828 complex
148525	CB19133	China	human stool	C. coli	4	9034
148529	CB19153	China	human stool	C. coli	3	3753	ST-828 complex
148530	CB19156	China	human stool	C. coli	4	1145	ST-828 complex
148533	CB19414	China	human stool	C. coli	4	9627	ST-828 complex
148536	CB19447	China	human stool	C. coli	3	872	ST-828 complex
148537	CB19462	China	human stool	C. coli	3	1145	ST-828 complex
148538	CB19463	China	human stool	C. coli	3	3753	ST-828 complex
148541	CB19500	China	human stool	C. coli	3	872	ST-828 complex
148542	CB19517	China	human stool	C. coli	2	1055	ST-828 complex
148543	CB19519	China	human stool	C. coli	3	872	ST-828 complex
148544	CB20106	China	human stool	C. coli	2	825	ST-828 complex
148546	CB20125	China	human stool	C. coli	3	872	ST-828 complex
148551	CB20177	China	human stool	C. coli	10	9035
148553	CB21006	China	human stool	C. coli	11	1145	ST-828 complex
148554	CB21017	China	human stool	C. coli	3	14156	ST-1150 complex
148557	CB21030	China	human stool	C. coli	3	3753	ST-828 complex
148560	CB21094	China	human stool	C. coli	3	13947	ST-828 complex
148568	CB21146	China	human stool	C. coli	3	828	ST-828 complex
148574	CB23059	China	human stool	C. coli	3	1586	ST-828 complex
148575	CB23064	China	human stool	C. coli	3	5191	ST-828 complex
148577	CB23088	China	human stool	C. coli	3	3753	ST-828 complex
148580	CB23115	China	human stool	C. coli	3	825	ST-828 complex
148583	CB23128	China	human stool	C. coli	2	14145	ST-828 complex
148586	CB23177	China	human stool	C. coli	3	1586	ST-828 complex
148589	CB23191	China	human stool	C. coli	3	5507	ST-828 complex
148590	CB23200	China	human stool	C. coli	2	902	ST-828 complex
149423	2019/0773	France	human stool	C. coli	3	860	ST-828 complex
149424	2018/1149	France	human stool	C. coli	15	14215	ST-828 complex
149425	2017/0180	France	human stool	C. coli	3	872	ST-828 complex
